# Supplementary material for: A critical role for the Drosophila dopamine D1-like receptor Dop1R2 at the onset of metamorphosis
Source: BMC Dev Biol. 2016 May 16;16:15. doi: 10.1186/s12861-016-0115-z (PMC4868058; doi:10.1186/s12861-016-0115-z)
Supplement: Additional file 3: Dataset 1. — Summary of microarray data. (XLSX 61 kb) [file 12861_2016_115_MOESM3_ESM.xlsx]

## Sheet: Sheet1
p-value	Fold Change Rep 1	Fold Change Rep 2	Fold Change Average	FlyBase ID	Gene Name	Descriptions
0.02564	5.3	7.7	6.5	FBgn0029770	CG4151	None
0.00393	6.5	6.3	6.4	FBgn0050371	CG30371	Serine-type endopeptidase
0.00221	5.8	6.9	6.35	FBgn0034329	IM1	Immune induced protein 1
0.00176	6	6.3	6.15	FBgn0013279	Hsp70Bc	Heat shock protein 70Bc; chaperone
0.02242	4.5	7.5	6	FBgn0004589	Eig71Eb	Ecdysone-induced gene 71Eb; bacterial defense
0.03836	5.5	6.2	5.85	FBgn0004593	Eig71Ef	Ecdysone-induced gene 71Ef; bacterial defense; metamorphosis; post-embryonic development; instar larval or pupal morphogenesis; salivary gland histolysis
0.01091	4.9	5.6	5.25	FBgn0004588	Eig71Ea	Ecdysone-induced gene 71Ea; bacterial defense; metamorphosis
0.00288	5	5.4	5.2	FBgn0034330	CG18107	Immune-induced protein Dim
0.00157	5.3	5	5.15	FBgn0050080	CG30080	Regulation of transcription, DNA-dependent, regulation of transcription; regulation of RNA metabolic process
0.00315	4.9	5.3	5.1	FBgn0039684	Obp99d	Odorant-binding protein 99d; autophagic cell death; inter-male aggressive behavior; salivary gland cell autophagic cell death; metamorphosis; post-embryonicxdevelopment; instar larval or pupal morphogenesis
0.00146	4.7	5.3	5	FBgn0040736	IM3	Immune induced protein 3; Toll signaling
0.03224	5.8	4	4.9	FBgn0037129	CG14565	None
0.00307	4.7	4.7	4.7	FBgn0000277	CecA2	Cecropin A2 antibacterial response protein
0.00279	4.3	5.1	4.7	FBgn0034289	CG10910	Transcription elongation factor Spt6 domain (RNA polymerase II)
0.00641	4.2	5.1	4.65	FBgn0034328	IM23	Immune induced protein 23
0.04896	4.6	4.2	4.4	FBgn0028999	nerfin-1	Metal ion binding; nucleic acid binding; axon guidance; dendrite morphogenesis; neuron fate development and commitment
0.00962	3.9	4.8	4.35	FBgn0014851	Eig71Ek	Ecdysone-induced gene 71Ek; bacterial defense; metamorphosis
0.00489	3.7	4.9	4.3	FBgn0031747	CG9021	Insect allergen-related
0.01288	3.5	5	4.25	FBgn0041194	Prat2	Amidophosphoribosyltransferase-like enzyme
0.0416	2.9	5.5	4.2	FBgn0261989	CG42807	None
0.01216	3.4	4.9	4.15	FBgn0039754	CG9747	Acyl-CoA delta11-desaturase activity; lipid metabolic process
0.0039	3.7	4.5	4.1	FBgn0040735	CG16836	Immune-induced protein Dim
0.04763	3.1	5.1	4.1	FBgn0004591	Eig71Ed	Ecdysone-induced gene 71Ef; bacterial defense; metamorphosis; post-embryonic development; instar larval or pupal morphogenesis; salivary gland histolysis
0.00677	3.7	4.1	3.9	FBgn0001230	Hsp68	Heat shock protein 68
0.00369	3.5	4	3.75	FBgn0025583	IM2	Immune induced protein 2
0.01145	4.2	3.3	3.75	FBgn0004594	Eig71Eg	Ecdysone-induced gene 71Eg; bacterial defense
0.0235	2.8	4.6	3.7	FBgn0040734	CG15065	Immune-induced protein Dim; defense response
0.02852	3	4.4	3.7	FBgn0037503	CG14598	None
0.01473	3.6	3.7	3.65	FBgn0031307	MFS3	Sodium/phosphate co-transporter
0.00448	3.5	3.7	3.6	FBgn0033835	IM10	Immune induced protein 10
0.02065	2.9	4.2	3.55	FBgn0035193	CG9192	None
0.02073	2.9	4	3.45	FBgn0030271	CG15202	Single domain Von Willebrand factor type C
0.02855	2.6	4	3.3	FBgn0015010	Ag5r	Antigen 5-related; allergen V5/Tpx-1-related
0.0036	3.1	3.5	3.3	FBgn0037646	CAHβ	Carbonate dehydratase; zinc ion binding; phenotypes also see in the trichogen cell and mesothoracic tergum
0.03216	3.2	3.3	3.25	FBgn0010314	Cks30A	cyclin catabolic process; histoblast morphogenesis; spindle assembly; protein phosphorylation
0.0046	2.9	3.5	3.2	FBgn0034647	pirk	Protein binding; receptor binding; negative regulation of immune response; response to bacterium
0.03095	2.4	3.9	3.15	FBgn0036618	Cpr72Eb	Structural constituent of chitin-based cuticle
0.03315	2.2	4.1	3.15	FBgn0035737	Cpr65Ec	Structural constituent of chitin-based cuticle
0.01611	2.4	3.8	3.1	FBgn0040992	CG10570	Lateral inhibition; phenotypes also see in the chaeta and mesothoracic tergum
0.02221	2.6	3.5	3.05	FBgn0034518	CG13430	Serine-type endopeptidase (trypsin 3A1-like)
0.00233	2.8	3.2	3	FBgn0041581	AttB	Attacin; bacterial defense
0.02196	2.4	3.5	2.95	FBgn0005626	ple, TH	Tyrosine 3-monooxygenase, tyrosine hydroxylase; cuticle pigmentation; response to wounding; wing disc development
0.00801	2.8	3.1	2.95	FBgn0014850	Eig71Ej	Ecdysone-induced gene 71Ej; bacterial defense; metamorphosis
0.0086	2.7	3.2	2.95	FBgn0001258	ImpL3	Ecdysone-inducible gene L3; muscle development
0.00193	2.8	3.1	2.95	FBgn0086708	stv	Chaperone binding; serine-type endopeptidase activity; lateral inhibition; protein lipidation
0.02608	2.9	2.9	2.9	FBgn0264785	Hph	Iron ion binding; L-ascorbic acid binding; peptidyl-proline 4-dioxygenase activity; zinc ion binding; environmental response
0.02922	2.5	3.3	2.9	FBgn0031560	CG16713	Serine-type endopeptidase inhibitor activity; lateral inhibition
0.03309	2.8	3	2.9	FBgn0032835	CG16772	None
0.00668	2.6	3.1	2.85	FBgn0001228	Hsp67Bb	Heat shock protein 67Bb
0.00393	3	2.7	2.85	FBgn0040887	CG33254	None
0.01102	2.4	3.2	2.8	FBgn0000276	CecA1	Cecropin A1 antibacterial response protein
0.03415	1.7	3.8	2.75	FBgn0036563	CG13075	Chitin binding
0.02277	3	2.4	2.7	FBgn0000210	br	DNA binding; RNA polymerase II regulatory; metal ion binding; autophagy; dendrite morphogenesis; eclosion; gravitaxis; larval central nervous system remodeling; male genitalia morphogenesis; muscle fiber development; oogenesis; compound eye morphogenesis; response to ecdysone; response to symbiont; salivary gland histolysis
0.02483	3.2	2.2	2.7	FBgn0040566	CG14328	None
0.01231	2.1	3.2	2.65	FBgn0052549	CG32549	HAD-superfamily hydrolase, subfamily IG, 5'-nucleotidase
0.03513	2.3	3	2.65	FBgn0035176	CG13905	Insect allergen-related
0.02453	1.9	3.3	2.6	FBgn0034511	GNBP-like3	Gram-negative binding; defense/immunity protein; carbohydrate binding
0.02432	2.4	2.7	2.55	FBgn0051354	Hsp70Bbb	Heat shock protein 70bb
0.01049	2.4	2.7	2.55	FBgn0022073	Thor	Eukaryotic-initiation-factor-4E binding protein; regulation of cell growth, defense/immune response; response to oxidative stress, response to nutrient levels, regulation of cell size/growth
0.01072	2.3	2.7	2.5	FBgn0015657	DnaJ-1	Heat response; chaperone
0.0046	2	2.9	2.45	FBgn0001223	Hsp22	Heat shock protein 22
0.01754	2.1	2.5	2.3	FBgn0001229	Hsp67Bc	Heat shock protein 67Bc
0.00343	2.3	2.3	2.3	FBgn0040653	IM4	Immune induced protein 4
0.00312	2.3	2.3	2.3	FBgn0037057	CG10512	Malate/L-lactate dehydrogenase; oxidoreductase activity
0.03099	2	2.5	2.25	FBgn0038009	CG17738	None
0.02146	2.2	2.2	2.2	FBgn0031735	CG11029	Lysophospholipase activity; SGNH hydrolase-type esterase domain
0.02945	1.6	2.8	2.2	FBgn0050035	Tret1-1	Glucose transmembrane transporter activity
0.01956	2.2	2.2	2.2	FBgn0017558	Pdk	Pyruvate dehydrogenase kinase; carbohydrate metabolism; nucleotide-binding
0.00704	2.1	2.3	2.2	FBgn0053054	CG33054	Macro domain; phenotypes also see in the chaeta and mesothoracic tergum
0.00593	1.9	2.4	2.15	FBgn0035243	CG13926	OPI10 family
0.027	1.9	2.4	2.15	FBgn0030270	CG15199	Single domain Von Willebrand factor type C
0.00619	2.6	1.5	2.05	FBgn0052279 / FBgn0052283	Dro2 / Dro3	Defense response to protozoan and fungus
0.00851	1.8	2.3	2.05	FBgn0026871	mei-38	Microtubule binding; chromosome segregation; spindle organization
0.00552	1.8	2.2	2	FBgn0001225	Hsp26	Heat shock protein 26
0.023	2.2	1.7	1.95	FBgn0004431	LysX	Lysozyme X; microbial response
0.02388	2.7	1.2	1.95	FBgn0011703	RnrL	Ribonucleoside diphosphate reductase large subunit; activation of cysteine-type endopeptidase; apoptotic process; tissue regeneration
0.02567	1.6	2.3	1.95	FBgn0004554	Edg91	Ecdysone-dependent gene 91; structural protein of pupal cuticle
0.00952	1.8	2	1.9	FBgn0031263	Tspo	Benzodiazepine receptor; positive regulation of apoptotic process; regulation of oxidative phosphorylation
0.01082	1.5	2.3	1.9	FBgn0027580	PCB	ATP binding; biotin carboxylase activity; DNA binding; metal ion binding; pyruvate carboxylase activity
0.02188	1.8	1.9	1.85	FBgn0001257	ImpL2	Ecdysone-inducible gene L2; imaginal disc morphogenesis protein; cell adhesion; regulation of insulin receptor signaling pathway
0.03795	1.5	2.2	1.85	FBgn0039330	Tobi	Alpha-1,4-glucosidase activity
0.02211	1.7	1.9	1.8	FBgn0000052	ade2	Phosphoribosylformylglycinamidine synthase
0.02706	1.7	1.9	1.8	FBgn0034215	Mtap	Phosphorylase activity; S-methyl-5-thioadenosine phosphorylase activity
0.00089	1.7	1.8	1.75	FBgn0003231	ref(2)P	Refractory to sigma P; mitochondrion organization; zinc ion binding; stress response; phenotypes also see in the indirect flight muscle
0.0405	1.5	2	1.75	FBgn0003046	Pcp	Pupal cuticle protein; structural constituent of chitin-based cuticle
0.02229	1.5	2	1.75	FBgn0036363	CG10140	Ligand binding or carrier; chitin binding
0.0294	1.7	1.8	1.75	FBgn0031836	CG11050	HD/PDEase domain; HD domain
0.04129	1.3	2.2	1.75	FBgn0030469	IP3K2	Calcium-dependent protein binding; calmodulin binding; inositol-1,4,5-trisphosphate 3-kinase activity
0.03675	1.6	1.9	1.75	FBgn0038647	CG14302	None
0.01203	1.5	1.9	1.7	FBgn0001222	Hsf	Heat shock transcription factor; DNA binding; microbial response
0.01675	1.7	1.7	1.7	FBgn0033402	Myd88	Phosphatidylinositol-4,5-bisphosphate binding; protein binding; Toll signaling microbial response
0.00087	2	1.4	1.7	FBgn0029831	CG5966	Lipid catabolic process; imaginal disc-derived wing morphogenesis
0.0308	1.5	1.9	1.7	FBgn0036772	CG5290	Tetratricopeptide-like helical domain; neurogenesis
0.01934	2	1.3	1.65	FBgn0010389	htl	ATP binding; fibroblast growth factor-activated receptor activity; protein tyrosine kinase activity; bacterial response; muscle development; dermal development; gland development
0.03643	1.4	1.9	1.65	FBgn0032036	CG13384	Amino-acid permease-like transporter; organic acid transport
0.02625	1.4	1.8	1.6	FBgn0028519	CG4500	Long-chain-fatty-acid-CoA-ligase; mesoderm development
0.02027	1.7	1.5	1.6	FBgn0031421	Eogt	EGF-domain O-GlcNAc transferase; larval chitin-based cuticle development
0.02525	1.6	1.6	1.6	FBgn0001168	h	RNA polymerase II transcription factor; cell morphogenesis; open tracheal system development; regulation of cellular metabolic process; response to hypoxia; salivary gland morphogenesis; tube morphogenesis
0.03949	1.3	1.9	1.6	FBgn0036005	pall	Ubiquitin-protein transferase activity
0.00671	1.3	1.9	1.6	FBgn0036584	CG13054	None
0.02959	1.6	1.6	1.6	FBgn0032140	CG13117	None
0.00956	1.4	1.7	1.55	FBgn0037151	CG7130	DnaJ domain conserved site; response to heat
0.00461	1.5	1.6	1.55	FBgn0036194	CG11652	Diphthamide synthesis; phagocytosis
0.0146	1.6	1.5	1.55	FBgn0034639	CG15673	None
0.01854	1.3	1.8	1.55	FBgn0030544	CG13403	None
0.00984	1.2	1.9	1.55	FBgn0031739	CG14005	None
0.00606	1.3	1.7	1.5	FBgn0034335	GstE1	Glutathione transferase
0.01235	1.5	1.5	1.5	FBgn0035788	CG8541	Pupal cuticle protein C1; structural constituent of chitin-based cuticle
0.01405	1.4	1.6	1.5	FBgn0029980	CG10778	Decaprenyl diphosphate synthase-like; Di-trans-poly-cis-decaprenylcistransferase-like
0.01724	1.1	1.8	1.45	FBgn0025628	CG4199	2 iron, 2 sulfur cluster binding; flavin adenine dinucleotide binding; oxidoreductase activity
0.01951	1.4	1.5	1.45	FBgn0034225	veil	5'-nucleotidase activity
0.02012	1	1.9	1.45	FBgn0039486	CG6074	Carbonate dehydratase-like enzymel; zinc ion binding
0.04654	1.7	1.2	1.45	FBgn0033926	Arc1	Nucleic acid binding; zinc ion binding
0.00715	1	1.8	1.4	FBgn0010246	Myo61F	Actin binding; ATP binding; ATPase activity, coupled; motor activity
0.01467	1.1	1.7	1.4	FBgn0033725	Cpr49Ac	Cuticle protein / structural protein
0.01948	1.2	1.6	1.4	FBgn0001233	Hsp83	Heat shock protein 83 / heat shock protein 90
0.04056	1.1	1.7	1.4	FBgn0034470	Obp56d	Antennal binding protein X-like; ligand binding or carrier; odorant binding
0.04077	1	1.8	1.4	FBgn0037289	CG2016	Haemolymph juvenile hormone binding
0.04369	1.4	1.4	1.4	FBgn0029898	CG14439	Permease-like / transporter
0.00821	1.1	1.6	1.35	FBgn0023129	aay	Phosphoserine phosphatase-like; calcium ion binding; magnesium ion binding
0.03658	1.3	1.4	1.35	FBgn0029546	CG3704	Purine nucleotide binding
0.04611	1.1	1.6	1.35	FBgn0035083	Tina-1	Butirosin biosynthesis
0.00991	1.3	1.3	1.3	FBgn0038465	Irc	Catalase activity; heme binding; peroxidase activity
0.02134	1.3	1.3	1.3	FBgn0035142	hipk	Beta-catenin binding; protein kinase activity; protein serine/threonine kinase activity; transcription factor binding
0.03387	1.1	1.4	1.25	FBgn0029092	ced-6	Protein binding
0.04441	1.1	1.5	1.3	FBgn0035923	CG6511	None
0.00402	1.3	1.2	1.25	FBgn0034718	wdp	DNA binding
0.00743	1.2	1.3	1.25	FBgn0026629	sra	Protein binding
0.00917	1.2	1.3	1.25	FBgn0010381	Drs	Drosomycin / antifungal response protein
0.0356	1.2	1.3	1.25	FBgn0034271	CG4996	Vacuolar protein sorting-associated protein 54
0.03917	1.5	1	1.25	FBgn0001224	Hsp23	Heat shock protein 23
0.01007	1.1	1.3	1.2	FBgn0033833	AttC	Attacin A-like / defense/immunity protein
0.01722	1.1	1.3	1.2	FBgn0033269	Lpin	Phosphatidate phosphatase activity; transcription coactivator activity
0.03315	1.1	1.3	1.2	FBgn0027581	CG6191	Cyclin-dependent protein serine/threonine kinase regulator activity
0.00575	1	1.4	1.2	FBgn0037568	Sgt1	Ligand binding or carrier; chaperone binding; protein binding, bridging
0.00997	1.2	1.2	1.2	FBgn0024352	Hop	Hsp70/Hsp90 organizing protein homolog; heat shock chaperonin-binding
0.01497	1.2	1.2	1.2	FBgn0003996	w	Eye pigment precursor transporter
0.03964	1.4	1	1.2	FBgn0037410	Osi2	None
0.04499	1.2	1.2	1.2	FBgn0034356	CG10924	Phosphoenolpyruvate carboxylase (GTP)
0.00043	1.1	1.2	1.15	FBgn0028394	CG17834	None
0.01205	1.1	1.2	1.15	FBgn0033311	rgr	Metal ion binding; nucleic acid binding; sequence-specific DNA binding transcription factor activity
0.01573	1	1.3	1.15	FBgn0014018	Rel	Specific RNA polymerase II transcription factor
0.01728	1.2	1.1	1.15	FBgn0030056	CG11284	Carbonate dehydratase-like
0.04447	1.2	1.1	1.15	FBgn0011673	Myo31DF	Myosin I / actin binding
0.00784	1	1.2	1.1	FBgn0003495	spz	Toll receptor ligand; growth factor activity; protein homodimerization activity
0.01305	1.2	1	1.1	FBgn0000055	Adh	Short-chain dehydrogenases/reductases
0.02025	1.2	1	1.1	FBgn0039241	CG11089	IMP cyclohydrolase activity; phosphoribosylaminoimidazolecarboxamide formyltransferase activity
0.03905	1.2	1	1.1	FBgn0259481	Mob2	protein binding; protein kinase binding
0.00936	1.1	1	1.05	FBgn0010406	RNaseX25	Ribonuclease X25 / ribonuclease-like / ribonuclease
0.02248	1.1	1	1.05	FBgn0034512	CG18067	None
0.04477	1.1	1	1.05	FBgn0029825	CG12728	XLF/Cernunnos
0.04559	1	1.1	1.05	FBgn0038470	CG18213	Zinc finger, MYND-type
0.00915	1	1	1	FBgn0027516	Vha100-2	Proton-transporting ATPase activity
0.04062	1	1	1	FBgn0037439	CG10286	Armadillo-like helical
0.04721	1	1	1	FBgn0028494	CG6424	None
0.01937	-1	-1.2	-1.1	FBgn0037732	eca	Transporter activity
0.02014	-1	-1.5	-1.25	FBgn0030587	CG9522	Choline dehydrogenase activity; flavin adenine dinucleotide binding; oxidoreductase activity
0.04203	-1.2	-1.5	-1.35	FBgn0032387	CG16965	Alpha,alpha-trehalase activity
0.00313	-1.4	-1.5	-1.45	FBgn0033873	CG6337	Endopeptidase
0.01573	-1.8	-1.1	-1.45	FBgn0034661	CG4386	Serine protease / endopeptidase
0.03038	-1.1	-1.8	-1.45	FBgn0038756	CG4783	None
0.03972	-1.5	-1.5	-1.5	FBgn0034468	Obp56a	Odorant binding
0.04691	-1.5	-1.5	-1.5	FBgn0040813	Nplp2	Neuropeptide hormone activity
