# Supplementary material for: A critical role for the Drosophila dopamine D1-like receptor Dop1R2 at the onset of metamorphosis
Source: BMC Dev Biol. 2016 May 16;16:15. doi: 10.1186/s12861-016-0115-z (PMC4868058; doi:10.1186/s12861-016-0115-z)
Supplement: Additional file 4: Dataset 2. — DAVID bioinformatic analysis of dsDop1R2 differentially expressed genes. DAVID GO clustering functional analysis reveals statistically significant (yellow) genes (with Benjamin corrected p-value of < 0.05) for biological process, cellular component, molecular function, pathway, and rank order of previously published studies that most correlate with the set of differentially expressed genes with fold-increase of ≥ 1.6. (XLS 179 kb) [file 12861_2016_115_MOESM4_ESM.xls]

## Sheet: Clusters_1.6 or more
Differentially expressed genes in clusters (1.6-fold or greater)
ID	p-value	Fold Change Rep 1	Fold Change Rep 2	Fold Change Average	FlyBase ID	Gene	Descriptions
Dopamine biosynthesis
143559_at	0.0219641	2.4	3.5	2.95	FBgn0005626	ple, TH	Tyrosine 3-monooxygenase, tyrosine hydroxylase; cuticle pigmentation; response to wounding; wing disc development
Stress Response
149782_at	0.00175601	6	6.3	6.15	FBgn0013279	Hsp70Bc	Heat shock protein 70Bc; chaperone
143197_at	0.0067691	3.7	4.1	3.9	FBgn0001230	Hsp68	heat shock protein 68
152918_at	0.0260778	2.9	2.9	2.9	FBgn0264785	Hph	Iron ion binding; L-ascorbic acid binding; peptidyl-proline 4-dioxygenase activity; zinc ion binding; environmental response
142837_at	0.00667645	2.6	3.1	2.85	FBgn0001228	Hsp67Bb	Heat shock protein 67Bb
151036_f_at	0.0243153	2.4	2.7	2.55	FBgn0051354	Hsp70Bbb	Heat shock protein 70bb
143835_at	0.0107238	2.3	2.7	2.5	FBgn0015657	DnaJ-1	Heat response; chaperone
142836_at	0.00459534	2	2.9	2.45	FBgn0001223	Hsp22	Heat shock protein 22
143196_at	0.0175384	2.1	2.5	2.3	FBgn0001229	Hsp67Bc	Heat shock protein 67Bc
153731_at	0.00552406	1.8	2.2	2	FBgn0001225	Hsp26	Heat shock protein 26
141526_at	0.0120301	1.5	1.9	1.7	FBgn0001222	Hsf	Heat shock transcription factor; DNA binding; microbial response
Immune respinse/defense
147431_at	0.00220981	5.8	6.9	6.35	FBgn0034329	IM1	Immune induced protein 1
147432_at	0.00287667	5	5.4	5.2	FBgn0034330	CGCG18107	Immune-induced protein Dim
151211_at	0.00145569	4.7	5.3	5	FBgn0040736	IM3	Immune induced protein 3; Toll signaling
143097_f_at	0.00307472	4.7	4.7	4.7	FBgn0000277	CecA2	Cecropin A2 antibacterial response protein
147430_at	0.00640968	4.2	5.1	4.65	FBgn0034328	IM23	Immune induced protein 23
141364_at	0.00488813	3.7	4.9	4.3	FBgn0031747	CG9021	Insect allergen-related
151210_at	0.00389997	3.7	4.5	4.1	FBgn0040735	CG16836	Immune-induced protein Dim
144068_at	0.00368676	3.5	4	3.75	FBgn0025583	IM2	Immune induced protein 2
151209_at	0.0234954	2.8	4.6	3.7	FBgn0040734	CG15065	Immune-induced protein Dim; defense response
147151_at	0.00448328	3.5	3.7	3.6	FBgn0033835	IM10	Immune induced protein 10
141379_at	0.0285479	2.6	4	3.3	FBgn0015010	Ag5r	Antigen 5-related; allergen V5/Tpx-1-related
147631_at	0.00460016	2.9	3.5	3.2	FBgn0034647	pirk	Protein binding; receptor binding; negative regulation of immune response; response to symbiotic bacterium
147220_s_at	0.00232665	2.8	3.2	3	FBgn0041581	AttB	Attacin; bacterial defense
143096_f_at	0.0110232	2.4	3.2	2.8	FBgn0000276	CecA1	Cecropin A1 antibacterial response protein
147951_at	0.0351303	2.3	3	2.65	FBgn0035176	CG13905	Insect allergen-related
147546_at	0.0245328	1.9	3.3	2.6	FBgn0034511	GNBP-like3	Gram-negative binding; defense/immunity protein; carbohydrate binding
153432_at	0.0104871	2.4	2.7	2.55	FBgn0022073	Thor	Eukaryotic-initiation-factor-4E binding protein; regulation of cell growth, defense/immune response; response to oxidative stress, response to nutrient levels, regulation of cell size/growth
151137_r_at	0.00342686	2.3	2.3	2.3	FBgn0040653	IM4	Immune induced protein 4
148102_at	0.00618623	2.6	1.5	2.05	FBgn0052279 / FBgn0052283	Dro2 / Dro3	Defense response to protozoan and fungus
143470_at	0.0230029	2.2	1.7	1.95	FBgn0004431	LysX	Lysozyme X; microbial response
152056_at	0.000891514	1.7	1.8	1.75	FBgn0003231	ref(2)P	Refractory to sigma P; mitochondrion organization; zinc ion binding; stress response; the phenotypes of these alleles manifest in: indirect flight muscle
153979_at	0.0167454	1.7	1.7	1.7	FBgn0033402	Myd88	Phosphatidylinositol-4,5-bisphosphate binding; protein binding; Toll signaling microbial response
Ecdysone-related genes
143490_at	0.0224242	4.5	7.5	6	FBgn0004589	Eig71Eb	Ecdysone-induced gene 71Eb; bacterial defense
143494_at	0.0383646	5.5	6.2	5.85	FBgn0004593	Eig71Ef	Ecdysone-induced gene 71Ef; bacterial defense; metamorphosis; post-embryonic development; instar larval or pupal morphogenesis; salivary gland histolysis
143489_at	0.0109139	4.9	5.6	5.25	FBgn0004588	Eig71Ea	Ecdysone-induced gene 71Ea; bacterial defense; metamorphosis
143765_at	0.00962391	3.9	4.8	4.35	FBgn0014851	Eig71Ek	Ecdysone-induced gene 71Ek; bacterial defense; metamorphosis
143492_at	0.0476325	3.1	5.1	4.1	FBgn0004591	Eig71Ed	Ecdysone-induced gene 71Ef; bacterial defense; metamorphosis; post-embryonic development; instar larval or pupal morphogenesis; salivary gland histolysis
143495_at	0.0114541	4.2	3.3	3.75	FBgn0004594	Eig71Eg	Ecdysone-induced gene 71Eg; bacterial defense
143764_at	0.00800509	2.8	3.1	2.95	FBgn0014850	Eig71Ej	Ecdysone-induced gene 71Ej; bacterial defense; metamorphosis
143201_at	0.00859838	2.7	3.2	2.95	FBgn0001258	ImpL3	Ecdysone-inducible gene L3; muscle development
143480_at	0.0256746	1.6	2.3	1.95	FBgn0004554	Edg91	Ecdysone-dependent gene 91; structural protein of pupal cuticle
141688_at	0.0218833	1.8	1.9	1.85	FBgn0001257	ImpL2	Ecdysone-inducible gene L2; imaginal disc morphogenesis protein; cell adhesion; regulation of insulin receptor signaling pathway
Structural/development
150836_at	0.00315133	4.9	5.3	5.1	FBgn0039684	Obp99d	Odorant-binding protein 99d; autophagic cell death; inter-male aggressive behavior; salivary gland cell autophagic cell death
153961_at	0.0321601	3.2	3.3	3.25	FBgn0010314	Cks30A	cyclin catabolic process; histoblast morphogenesis; spindle assembly; protein phosphorylation
148889_at	0.0309511	2.4	3.9	3.15	FBgn0036618	Cpr72Eb	Structural constituent of chitin-based cuticle
148303_at	0.0331543	2.2	4.1	3.15	FBgn0035737	Cpr65Ec	Structural constituent of chitin-based cuticle
148843_at	0.0341467	1.7	3.8	2.75	FBgn0036563	CG13075	Chitin binding
141430_at	0.0227749	3	2.4	2.7	FBgn0000210	br	DNA binding; RNA polymerase II regulatory region sequence-specific DNA binding; metal ion binding; autophagy; dendrite morphogenesis; eclosion; gravitaxis; larval central nervous system remodeling; male genitalia morphogenesis; muscle fiber development; oogenesis; compound eye morphogenesis; response to ecdysone; response to symbiont; salivary gland histolysis
153579_at	0.0238795	2.7	1.2	1.95	FBgn0011703	RnrL	Ribonucleoside diphosphate reductase large subunit; activation of cysteine-type endopeptidase; apoptotic process; tissue regeneration
143295_at	0.0404994	1.5	2	1.75	FBgn0003046	Pcp	Pupal cuticle protein; structural constituent of chitin-based cuticle
148712_at	0.0222924	1.5	2	1.75	FBgn0036363	CG10140	Ligand binding or carrier; chitin binding
141233_at	0.00087142	2	1.4	1.7	FBgn0029831	CG5966	Lipid catabolic process; imaginal disc-derived wing morphogenesis
154602_at	0.0193431	2	1.3	1.65	FBgn0010389	htl	ATP binding; fibroblast growth factor-activated receptor activity; protein tyrosine kinase activity; bacterial response; muscle development; dermal development; gland development
154426_at	0.0262472	1.4	1.8	1.6	FBgn0028519	CG4500	Long-chain-fatty-acid-CoA-ligase; mesoderm development
152010_at	0.0202719	1.7	1.5	1.6	FBgn0031421	Eogt	EGF-domain O-GlcNAc transferase; larval chitin-based cuticle development
143186_at	0.0252476	1.6	1.6	1.6	FBgn0001168	h	RNA polymerase II transcription factor; cell morphogenesis; open tracheal system development; regulation of cellular metabolic process; response to hypoxia; salivary gland morphogenesis; tube morphogenesis
Other biological function(s)
146800_at	0.00393471	6.5	6.3	6.4	FBgn0050371	CG30371	Serine-type endopeptidase
147260_at	0.00157453	5.3	5	5.15	FBgn0050080	CG30080	Regulation of transcription, DNA-dependent, regulation of transcription; regulation of RNA metabolic process
147406_at	0.00279161	4.3	5.1	4.7	FBgn0034289	CG10910	Transcription elongation factor Spt6 domain (RNA polymerase II)
151651_at	0.048964	4.6	4.2	4.4	FBgn0028999	nerfin-1	Metal ion binding; nucleic acid binding; axon guidance; dendrite morphogenesis; neuron fate development and commitment
152709_at	0.0128821	3.5	5	4.25	FBgn0041194	Prat2	Amidophosphoribosyltransferase-like enzyme
152137_at	0.0121593	3.4	4.9	4.15	FBgn0039754	CG9747	Acyl-CoA delta11-desaturase activity; lipid metabolic process
145560_at	0.0147281	3.6	3.7	3.65	FBgn0031307	MFS3	Sodium/phosphate co-transporter
144852_at	0.0207295	2.9	4	3.45	FBgn0030271	CG15202	Single domain Von Willebrand factor type C
152329_at	0.0036046	3.1	3.5	3.3	FBgn0037646	CAHβ	Carbonate dehydratase; zinc ion binding; the phenotypes of these alleles manifest in: trichogen cell; mesothoracic tergum.
152926_at	0.0161099	2.4	3.8	3.1	FBgn0040992	CG10570	Lateral inhibition; phenotypes also see in the chaeta and mesothoracic tergum
147552_at	0.0222128	2.6	3.5	3.05	FBgn0034518	CG13430	Serine-type endopeptidase (trypsin 3A1-like)
151834_at	0.00193499	2.8	3.1	2.95	FBgn0086708	stv	Chaperone binding; serine-type endopeptidase activity; lateral inhibition; protein lipidation
145730_at	0.0292225	2.5	3.3	2.9	FBgn0031560	CG16713	Serine-type endopeptidase inhibitor activity; lateral inhibition
151352_at	0.0123063	2.1	3.2	2.65	FBgn0052549	CG32549	HAD-superfamily hydrolase, subfamily IG, 5'-nucleotidase
152050_at	0.00312338	2.3	2.3	2.3	FBgn0037057	CG10512	Malate/L-lactate dehydrogenase; oxidoreductase activity
145845_at	0.0214636	2.2	2.2	2.2	FBgn0031735	CG11029	Lysophospholipase activity; SGNH hydrolase-type esterase domain
147027_at	0.0294467	1.6	2.8	2.2	FBgn0050035	Tret1-1	Glucose transmembrane transporter activity
153665_at	0.0195631	2.2	2.2	2.2	FBgn0017558	Pdk	Pyruvate dehydrogenase kinase; carbohydrate metabolism; nucleotide-binding
142354_at	0.00703855	2.1	2.3	2.2	FBgn0053054	CG33054	Macro domain; phenotypes also see in the chaeta and mesothoracic tergum
147990_at	0.00592796	1.9	2.4	2.15	FBgn0035243	CG13926	OPI10 family
144851_at	0.0270019	1.9	2.4	2.15	FBgn0030270	CG15199	Single domain Von Willebrand factor type C
144162_at	0.00850859	1.8	2.3	2.05	FBgn0026871	mei-38	Microtubule binding; chromosome segregation; spindle organization
151838_at	0.00952107	1.8	2	1.9	FBgn0031263	Tspo	Benzodiazepine receptor; positive regulation of apoptotic process; regulation of oxidative phosphorylation
152059_at	0.0108224	1.5	2.3	1.9	FBgn0027580	PCB	ATP binding; biotin carboxylase activity; DNA binding; metal ion binding; pyruvate carboxylase activity
150588_at	0.0379526	1.5	2.2	1.85	FBgn0039330	Tobi	Alpha-1,4-glucosidase activity
153122_at	0.0221076	1.7	1.9	1.8	FBgn0000052	ade2	Phosphoribosylformylglycinamidine synthase
153128_at	0.0270646	1.7	1.9	1.8	FBgn0034215	Mtap	Phosphorylase activity; S-methyl-5-thioadenosine phosphorylase activity
154091_at	0.0294009	1.7	1.8	1.75	FBgn0031836	CG11050	HD/PDEase domain; HD domain
144998_at	0.0412942	1.3	2.2	1.75	FBgn0030469	IP3K2	Calcium-dependent protein binding; calmodulin binding; inositol-1,4,5-trisphosphate 3-kinase activity
141652_at	0.0308019	1.5	1.9	1.7	FBgn0036772	CG5290	Tetratricopeptide-like helical domain; neurogenesis
141633_at	0.0364275	1.4	1.9	1.65	FBgn0032036	CG13384	Amino-acid permease-like transporter; organic acid transport
154694_at	0.039488	1.3	1.9	1.6	FBgn0036005	pall	Ubiquitin-protein transferase activity
Unknown
144524_at	0.0256372	5.3	7.7	6.5	FBgn0029770	CG4151	None
149209_at	0.0322428	5.8	4	4.9	FBgn0037129	CG14565	None
152245_at	0.0415985	2.9	5.5	4.2	FBgn0261989	CG42807	None
149446_at	0.0285186	3	4.4	3.7	FBgn0037503	CG14598	None
147963_at	0.0206512	2.9	4.2	3.55	FBgn0035193	CG9192	None
146525_at	0.033085	2.8	3	2.9	FBgn0032835	CG16772	None
151360_at	0.003927	3	2.7	2.85	FBgn0040887	CG33254	None
151053_at	0.0248288	3.2	2.2	2.7	FBgn0040566	CG14328	None
149747_at	0.0309911	2	2.5	2.25	FBgn0038009	CG17738	None
150161_at	0.0367538	1.6	1.9	1.75	FBgn0038647	CG14302	None
148857_at	0.00671226	1.3	1.9	1.6	FBgn0036584	CG13054	None
146100_at	0.0295888	1.6	1.6	1.6	FBgn0032140	CG13117	None

## Sheet: Less than 1.6
Differentially expressed genes (less than 1.6-fold)
Green: up <1.6
Blue: down
ID	p-value	Fold Change Rep 1	Fold Change Rep 2	Fold Change Average	FlyBase ID	Gene	Descriptions
149222_at	0.00956038	1.4	1.7	1.55	FBgn0037151	CG7130	DnaJ domain conserved site; response to heat
153715_at	0.0046081	1.5	1.6	1.55	FBgn0036194	CG11652	Diphthamide synthesis; phagocytosis
147628_at	0.0146033	1.6	1.5	1.55	FBgn0034639	CG15673	None
145050_at	0.0185366	1.3	1.8	1.55	FBgn0030544	CG13403	None
154906_at	0.00984124	1.2	1.9	1.55	FBgn0031739	CG14005	None
152598_at	0.00605653	1.3	1.7	1.5	FBgn0034335	GstE1	Glutathione transferase
148339_at	0.0123503	1.5	1.5	1.5	FBgn0035788	CG8541	Pupal cuticle protein C1; structural constituent of chitin-based cuticle
142444_at	0.0140511	1.4	1.6	1.5	FBgn0029980	CG10778	Decaprenyl diphosphate synthase-like; Di-trans-poly-cis-decaprenylcistransferase-like
143005_at	0.0172367	1.1	1.8	1.45	FBgn0025628	CG4199	2 iron, 2 sulfur cluster binding; flavin adenine dinucleotide binding; oxidoreductase activity
141307_at	0.019511	1.4	1.5	1.45	FBgn0034225	veil	5'-nucleotidase activity
150712_at	0.0201152	1	1.9	1.45	FBgn0039486	CG6074	Carbonate dehydratase-like enzymel; zinc ion binding
147195_at	0.046539	1.7	1.2	1.45	FBgn0033926	Arc1	Nucleic acid binding; zinc ion binding
151960_at	0.00714514	1	1.8	1.4	FBgn0010246	Myo61F	Actin binding; ATP binding; ATPase activity, coupled; motor activity
141397_at	0.0146719	1.1	1.7	1.4	FBgn0033725	Cpr49Ac	Cuticle protein / structural protein
143198_at	0.0194807	1.2	1.6	1.4	FBgn0001233	Hsp83	Heat shock protein 83 / heat shock protein 90
147516_at	0.040559	1.1	1.7	1.4	FBgn0034470	Obp56d	Antennal binding protein X-like; ligand binding or carrier; odorant binding
149304_at	0.0407682	1	1.8	1.4	FBgn0037289	CG2016	Haemolymph juvenile hormone binding
144614_at	0.0436939	1.4	1.4	1.4	FBgn0029898	CG14439	Permease-like / transporter
154184_at	0.0082062	1.1	1.6	1.35	FBgn0023129	aay	Phosphoserine phosphatase-like; calcium ion binding; magnesium ion binding
154641_at	0.0365817	1.3	1.4	1.35	FBgn0029546	CG3704	Purine nucleotide binding
142434_at	0.0461125	1.1	1.6	1.35	FBgn0035083	Tina-1	Butirosin biosynthesis
152368_at	0.00990828	1.3	1.3	1.3	FBgn0038465	Irc	Catalase activity; heme binding; peroxidase activity
151694_at	0.0213444	1.3	1.3	1.3	FBgn0035142	hipk	Beta-catenin binding; protein kinase activity; protein serine/threonine kinase activity; transcription factor binding
146882_at	0.0338704	1.1	1.4	1.25	FBgn0029092	ced-6	Protein binding
148420_at	0.044412	1.1	1.5	1.3	FBgn0035923	CG6511	None
151845_at	0.00401601	1.3	1.2	1.25	FBgn0034718	wdp	DNA binding
153839_at	0.00742876	1.2	1.3	1.25	FBgn0026629	sra	Protein binding
143605_at	0.0091662	1.2	1.3	1.25	FBgn0010381	Drs	Drosomycin / antifungal response protein
141796_at	0.0355962	1.2	1.3	1.25	FBgn0034271	CG4996	Vacuolar protein sorting-associated protein 54
153583_at	0.0391664	1.5	1	1.25	FBgn0001224	Hsp23	Heat shock protein 23
147150_at	0.010068	1.1	1.3	1.2	FBgn0033833	AttC	Attacin A-like / defense/immunity protein
152755_at	0.0172153	1.1	1.3	1.2	FBgn0033269	Lpin	Phosphatidate phosphatase activity; transcription coactivator activity
152052_at	0.0331516	1.1	1.3	1.2	FBgn0027581	CG6191	Cyclin-dependent protein serine/threonine kinase regulator activity
149482_at	0.00574567	1	1.4	1.2	FBgn0037568	Sgt1	Ligand binding or carrier; chaperone binding; protein binding, bridging
144017_at	0.00996505	1.2	1.2	1.2	FBgn0024352	Hop	Hsp70/Hsp90 organizing protein homolog; heat shock chaperonin-binding
143410_at	0.0149686	1.2	1.2	1.2	FBgn0003996	w	Eye pigment precursor transporter
149376_at	0.0396399	1.4	1	1.2	FBgn0037410	Osi2	None
147444_at	0.0449894	1.2	1.2	1.2	FBgn0034356	CG10924	Phosphoenolpyruvate carboxylase (GTP)
151732_at	0.000432668	1.1	1.2	1.15	FBgn0028394	CG17834	None
141522_at	0.0120524	1.1	1.2	1.15	FBgn0033311	rgr	Metal ion binding; nucleic acid binding; sequence-specific DNA binding transcription factor activity
151822_at	0.0157251	1	1.3	1.15	FBgn0014018	Rel	Specific RNA polymerase II transcription factor
144709_at	0.0172759	1.2	1.1	1.15	FBgn0030056	CG11284	Carbonate dehydratase-like
142975_at	0.0444686	1.2	1.1	1.15	FBgn0011673	Myo31DF	Myosin I / actin binding
141691_at	0.00783806	1	1.2	1.1	FBgn0003495	spz	Toll receptor ligand; growth factor activity; protein homodimerization activity
151802_at	0.0130516	1.2	1	1.1	FBgn0000055	Adh	Short-chain dehydrogenases/reductases
153761_at	0.0202524	1.2	1	1.1	FBgn0039241	CG11089	IMP cyclohydrolase activity; phosphoribosylaminoimidazolecarboxamide formyltransferase activity
151519_at	0.0390517	1.2	1	1.1	FBgn0259481	Mob2	protein binding; protein kinase binding
152173_at	0.00936243	1.1	1	1.05	FBgn0010406	RNaseX25	Ribonuclease X25 / ribonuclease-like / ribonuclease
147547_at	0.0224808	1.1	1	1.05	FBgn0034512	CG18067	None
144562_at	0.0447727	1.1	1	1.05	FBgn0029825	CG12728	XLF/Cernunnos
150044_at	0.0455916	1	1.1	1.05	FBgn0038470	CG18213	Zinc finger, MYND-type
142661_at	0.00915101	1	1	1	FBgn0027516	Vha100-2	Proton-transporting ATPase activity
152411_at	0.0406198	1	1	1	FBgn0037439	CG10286	Armadillo-like helical
144218_at	0.0472055	1	1	1	FBgn0028494	CG6424	None
142700_at	0.0193663	-1	-1.2	-1.1	FBgn0037732	eca	Transporter activity
145083_at	0.0201358	-1	-1.5	-1.25	FBgn0030587	CG9522	Choline dehydrogenase activity; flavin adenine dinucleotide binding; oxidoreductase activity
146262_at	0.0420317	-1.2	-1.5	-1.35	FBgn0032387	CG16965	Alpha,alpha-trehalase activity
147171_at	0.0031333	-1.4	-1.5	-1.45	FBgn0033873	CG6337	Endopeptidase
142933_at	0.0157335	-1.8	-1.1	-1.45	FBgn0034661	CG4386	Serine protease / endopeptidase
150233_at	0.0303779	-1.1	-1.8	-1.45	FBgn0038756	CG4783	None
147514_at	0.0397177	-1.5	-1.5	-1.5	FBgn0034468	Obp56a	Odorant binding
151287_at	0.0469081	-1.5	-1.5	-1.5	FBgn0040813	Nplp2	Neuropeptide hormone activity

## Sheet: ALL
All differentially expressed genes with p-value above 0.05
ID	p-value	Fold Change Rep 1	Fold Change Rep 2	Fold Change Average	FlyBase ID	Gene	Descriptions
144524_at	0.0256372	5.3	7.7	6.5	FBgn0029770	CG4151	None
146800_at	0.00393471	6.5	6.3	6.4	FBgn0050371	CG30371	Serine-type endopeptidase
147431_at	0.00220981	5.8	6.9	6.35	FBgn0034329	IM1	Immune induced protein 1
149782_at	0.00175601	6	6.3	6.15	FBgn0013279	Hsp70Bc	Heat shock protein 70Bc; chaperone
143490_at	0.0224242	4.5	7.5	6	FBgn0004589	Eig71Eb	Ecdysone-induced gene 71Eb; bacterial defense
143494_at	0.0383646	5.5	6.2	5.85	FBgn0004593	Eig71Ef	Ecdysone-induced gene 71Ef; bacterial defense; metamorphosis; post-embryonic development; instar larval or pupal morphogenesis; salivary gland histolysis
143489_at	0.0109139	4.9	5.6	5.25	FBgn0004588	Eig71Ea	Ecdysone-induced gene 71Ea; bacterial defense; metamorphosis
147432_at	0.00287667	5	5.4	5.2	FBgn0034330	CGCG18107	Immune-induced protein Dim
147260_at	0.00157453	5.3	5	5.15	FBgn0050080	CG30080	Regulation of transcription, DNA-dependent, regulation of transcription; regulation of RNA metabolic process
150836_at	0.00315133	4.9	5.3	5.1	FBgn0039684	Obp99d	Odorant-binding protein 99d; autophagic cell death; inter-male aggressive behavior; salivary gland cell autophagic cell death; metamorphosis; post-embryonicxdevelopment; instar larval or pupal morphogenesis
151211_at	0.00145569	4.7	5.3	5	FBgn0040736	IM3	Immune induced protein 3; Toll signaling
149209_at	0.0322428	5.8	4	4.9	FBgn0037129	CG14565	None
143097_f_at	0.00307472	4.7	4.7	4.7	FBgn0000277	CecA2	Cecropin A2 antibacterial response protein
147406_at	0.00279161	4.3	5.1	4.7	FBgn0034289	CG10910	Transcription elongation factor Spt6 domain (RNA polymerase II)
147430_at	0.00640968	4.2	5.1	4.65	FBgn0034328	IM23	Immune induced protein 23
151651_at	0.048964	4.6	4.2	4.4	FBgn0028999	nerfin-1	Metal ion binding; nucleic acid binding; axon guidance; dendrite morphogenesis; neuron fate development and commitment
143765_at	0.00962391	3.9	4.8	4.35	FBgn0014851	Eig71Ek	Ecdysone-induced gene 71Ek; bacterial defense; metamorphosis
141364_at	0.00488813	3.7	4.9	4.3	FBgn0031747	CG9021	Insect allergen-related
152709_at	0.0128821	3.5	5	4.25	FBgn0041194	Prat2	Amidophosphoribosyltransferase-like enzyme
152245_at	0.0415985	2.9	5.5	4.2	FBgn0261989	CG42807	None
152137_at	0.0121593	3.4	4.9	4.15	FBgn0039754	CG9747	Acyl-CoA delta11-desaturase activity; lipid metabolic process
151210_at	0.00389997	3.7	4.5	4.1	FBgn0040735	CG16836	Immune-induced protein Dim
143492_at	0.0476325	3.1	5.1	4.1	FBgn0004591	Eig71Ed	Ecdysone-induced gene 71Ed; bacterial defense; metamorphosis; post-embryonic development; instar larval or pupal morphogenesis; salivary gland histolysis
143197_at	0.0067691	3.7	4.1	3.9	FBgn0001230	Hsp68	heat shock protein 68
144068_at	0.00368676	3.5	4	3.75	FBgn0025583	IM2	Immune induced protein 2
143495_at	0.0114541	4.2	3.3	3.75	FBgn0004594	Eig71Eg	Ecdysone-induced gene 71Eg; bacterial defense
151209_at	0.0234954	2.8	4.6	3.7	FBgn0040734	CG15065	Immune-induced protein Dim; defense response
149446_at	0.0285186	3	4.4	3.7	FBgn0037503	CG14598	None
145560_at	0.0147281	3.6	3.7	3.65	FBgn0031307	MFS3	Sodium/phosphate co-transporter
147151_at	0.00448328	3.5	3.7	3.6	FBgn0033835	IM10	Immune induced protein 10
147963_at	0.0206512	2.9	4.2	3.55	FBgn0035193	CG9192	None
144852_at	0.0207295	2.9	4	3.45	FBgn0030271	CG15202	Single domain Von Willebrand factor type C
141379_at	0.0285479	2.6	4	3.3	FBgn0015010	Ag5r	Antigen 5-related; allergen V5/Tpx-1-related
152329_at	0.0036046	3.1	3.5	3.3	FBgn0037646	CAHβ	Carbonate dehydratase; zinc ion bindin; The phenotypes of these alleles manifest in: trichogen cell; mesothoracic tergum.
153961_at	0.0321601	3.2	3.3	3.25	FBgn0010314	Cks30A	cyclin catabolic process; histoblast morphogenesis; spindle assembly; protein phosphorylation
147631_at	0.00460016	2.9	3.5	3.2	FBgn0034647	pirk	Protein binding; receptor binding; negative regulation of immune response; response to symbiotic bacterium
148889_at	0.0309511	2.4	3.9	3.15	FBgn0036618	Cpr72Eb	Structural constituent of chitin-based cuticle
148303_at	0.0331543	2.2	4.1	3.15	FBgn0035737	Cpr65Ec	Structural constituent of chitin-based cuticle
152926_at	0.0161099	2.4	3.8	3.1	FBgn0040992	CG10570	Lateral inhibition ; The phenotypes of these alleles manifest in: chaeta; mesothoracic tergum
147552_at	0.0222128	2.6	3.5	3.05	FBgn0034518	CG13430	Serine-type endopeptidase (trypsin 3A1-like)
147220_s_at	0.00232665	2.8	3.2	3	FBgn0041581	AttB	Attacin; bacterial defense
143559_at	0.0219641	2.4	3.5	2.95	FBgn0005626	ple, TH	Tyrosine 3-monooxygenase, tyrosine hydroxylase; cuticle pigmentation; response to wounding; wing disc development
143764_at	0.00800509	2.8	3.1	2.95	FBgn0014850	Eig71Ej	Ecdysone-induced gene 71Ej; bacterial defense; metamorphosis
143201_at	0.00859838	2.7	3.2	2.95	FBgn0001258	ImpL3	Ecdysone-inducible gene L3; muscle development
151834_at	0.00193499	2.8	3.1	2.95	FBgn0086708	stv	Chaperone binding; serine-type endopeptidase activity; lateral inhibition; protein lipidation
152918_at	0.0260778	2.9	2.9	2.9	FBgn0264785	Hph	Iron ion binding; L-ascorbic acid binding; peptidyl-proline 4-dioxygenase activity; zinc ion binding; environmental response
145730_at	0.0292225	2.5	3.3	2.9	FBgn0031560	CG16713	Serine-type endopeptidase inhibitor activity; lateral inhibition
146525_at	0.033085	2.8	3	2.9	FBgn0032835	CG16772	None
142837_at	0.00667645	2.6	3.1	2.85	FBgn0001228	Hsp67Bb	Heat shock protein 67Bb
151360_at	0.003927	3	2.7	2.85	FBgn0040887	CG33254	None
143096_f_at	0.0110232	2.4	3.2	2.8	FBgn0000276	CecA1	Cecropin A1 antibacterial response protein
148843_at	0.0341467	1.7	3.8	2.75	FBgn0036563	CG13075	Chitin binding
141430_at	0.0227749	3	2.4	2.7	FBgn0000210	br	DNA binding; RNA polymerase II regulatory region sequence-specific DNA binding; metal ion binding; autophagy; dendrite morphogenesis; eclosion; gravitaxis; larval central nervous system remodeling; male genitalia morphogenesis; muscle fiber development; oogenesis; compound eye morphogenesis; response to ecdysone; response to symbiont; salivary gland histolysis
151053_at	0.0248288	3.2	2.2	2.7	FBgn0040566	CG14328	None
151352_at	0.0123063	2.1	3.2	2.65	FBgn0052549	CG32549	HAD-superfamily hydrolase, subfamily IG, 5'-nucleotidase
147951_at	0.0351303	2.3	3	2.65	FBgn0035176	CG13905	Insect allergen-related
147546_at	0.0245328	1.9	3.3	2.6	FBgn0034511	GNBP-like3	Gram-negative binding; defense/immunity protein; carbohydrate binding
151036_f_at	0.0243153	2.4	2.7	2.55	FBgn0051354	Hsp70Bbb	Heat shock protein 70bb
153432_at	0.0104871	2.4	2.7	2.55	FBgn0022073	Thor	Eukaryotic-initiation-factor-4E binding protein; regulation of cell growth, defense/immune response; response to oxidative stress, response to nutrient levels, regulation of cell size/growth
143835_at	0.0107238	2.3	2.7	2.5	FBgn0015657	DnaJ-1	Heat response; chaperone
142836_at	0.00459534	2	2.9	2.45	FBgn0001223	Hsp22	Heat shock protein 22
143196_at	0.0175384	2.1	2.5	2.3	FBgn0001229	Hsp67Bc	Heat shock protein 67Bc
151137_r_at	0.00342686	2.3	2.3	2.3	FBgn0040653	IM4	Immune induced protein 4
152050_at	0.00312338	2.3	2.3	2.3	FBgn0037057	CG10512	Malate/L-lactate dehydrogenase; oxidoreductase activity
149747_at	0.0309911	2	2.5	2.25	FBgn0038009	CG17738	None
145845_at	0.0214636	2.2	2.2	2.2	FBgn0031735	CG11029	Lysophospholipase activity; SGNH hydrolase-type esterase domain
147027_at	0.0294467	1.6	2.8	2.2	FBgn0050035	Tret1-1	Glucose transmembrane transporter activity
153665_at	0.0195631	2.2	2.2	2.2	FBgn0017558	Pdk	Pyruvate dehydrogenase kinase; carbohydrate metabolism; nucleotide-binding
142354_at	0.00703855	2.1	2.3	2.2	FBgn0053054	CG33054	Macro domain; The phenotypes of these alleles manifest in: chaeta; mesothoracic tergum.
147990_at	0.00592796	1.9	2.4	2.15	FBgn0035243	CG13926	OPI10 family
144851_at	0.0270019	1.9	2.4	2.15	FBgn0030270	CG15199	Single domain Von Willebrand factor type C
148102_at	0.00618623	2.6	1.5	2.05	FBgn0052279 / FBgn0052283	Dro2 / Dro3	Defense response to protozoan and fungus
144162_at	0.00850859	1.8	2.3	2.05	FBgn0026871	mei-38	Microtubule binding; chromosome segregation; spindle organization
153731_at	0.00552406	1.8	2.2	2	FBgn0001225	Hsp26	Heat shock protein 26
143470_at	0.0230029	2.2	1.7	1.95	FBgn0004431	LysX	Lysozyme X; microbial response
153579_at	0.0238795	2.7	1.2	1.95	FBgn0011703	RnrL	Ribonucleoside diphosphate reductase large subunit; activation of cysteine-type endopeptidase; apoptotic process; tissue regeneration
143480_at	0.0256746	1.6	2.3	1.95	FBgn0004554	Edg91	Ecdysone-dependent gene 91; structural protein of pupal cuticle
151838_at	0.00952107	1.8	2	1.9	FBgn0031263	Tspo	Benzodiazepine receptor; positive regulation of apoptotic process; regulation of oxidative phosphorylation
152059_at	0.0108224	1.5	2.3	1.9	FBgn0027580	PCB	ATP binding; biotin carboxylase activity; DNA binding; metal ion binding; pyruvate carboxylase activity
141688_at	0.0218833	1.8	1.9	1.85	FBgn0001257	ImpL2	Ecdysone-inducible gene L2; imaginal disc morphogenesis protein; cell adhesion; regulation of insulin receptor signaling pathway
150588_at	0.0379526	1.5	2.2	1.85	FBgn0039330	Tobi	Alpha-1,4-glucosidase activity
153122_at	0.0221076	1.7	1.9	1.8	FBgn0000052	ade2	Phosphoribosylformylglycinamidine synthase
153128_at	0.0270646	1.7	1.9	1.8	FBgn0034215	Mtap	Phosphorylase activity; S-methyl-5-thioadenosine phosphorylase activity
152056_at	0.000891514	1.7	1.8	1.75	FBgn0003231	ref(2)P	Refractory to sigma P; mitochondrion organization; zinc ion binding; stress response; indirect flight muscle
143295_at	0.0404994	1.5	2	1.75	FBgn0003046	Pcp	Pupal cuticle protein; structural constituent of chitin-based cuticle
148712_at	0.0222924	1.5	2	1.75	FBgn0036363	CG10140	Ligand binding or carrier; chitin binding
154091_at	0.0294009	1.7	1.8	1.75	FBgn0031836	CG11050	HD/PDEase domain; HD domain
144998_at	0.0412942	1.3	2.2	1.75	FBgn0030469	IP3K2	Calcium-dependent protein binding; calmodulin binding; inositol-1,4,5-trisphosphate 3-kinase activity
150161_at	0.0367538	1.6	1.9	1.75	FBgn0038647	CG14302	None
141526_at	0.0120301	1.5	1.9	1.7	FBgn0001222	Hsf	Heat shock transcription factor; DNA binding; microbial response
153979_at	0.0167454	1.7	1.7	1.7	FBgn0033402	Myd88	Phosphatidylinositol-4,5-bisphosphate binding; protein binding; Toll signaling microbial response
141233_at	0.00087142	2	1.4	1.7	FBgn0029831	CG5966	Lipid catabolic process; imaginal disc-derived wing morphogenesis
141652_at	0.0308019	1.5	1.9	1.7	FBgn0036772	CG5290	Tetratricopeptide-like helical domain; neurogenesis
154602_at	0.0193431	2	1.3	1.65	FBgn0010389	htl	ATP binding; fibroblast growth factor-activated receptor activity; protein tyrosine kinase activity; bacterial response; muscle development; dermal development; gland development
141633_at	0.0364275	1.4	1.9	1.65	FBgn0032036	CG13384	Amino-acid permease-like transporter; organic acid transport
154426_at	0.0262472	1.4	1.8	1.6	FBgn0028519	CG4500	Long-chain-fatty-acid-CoA-ligase; mesoderm development
152010_at	0.0202719	1.7	1.5	1.6	FBgn0031421	Eogt	EGF-domain O-GlcNAc transferase; larval chitin-based cuticle development
143186_at	0.0252476	1.6	1.6	1.6	FBgn0001168	h	RNA polymerase II transcription factor; cell morphogenesis; open tracheal system development; regulation of cellular metabolic process; response to hypoxia; salivary gland morphogenesis; tube morphogenesis
154694_at	0.039488	1.3	1.9	1.6	FBgn0036005	pall	Ubiquitin-protein transferase activity
148857_at	0.00671226	1.3	1.9	1.6	FBgn0036584	CG13054	None
146100_at	0.0295888	1.6	1.6	1.6	FBgn0032140	CG13117	None
149222_at	0.00956038	1.4	1.7	1.55	FBgn0037151	CG7130	DnaJ domain conserved site; response to heat
153715_at	0.0046081	1.5	1.6	1.55	FBgn0036194	CG11652	Diphthamide synthesis; phagocytosis
147628_at	0.0146033	1.6	1.5	1.55	FBgn0034639	CG15673	None
145050_at	0.0185366	1.3	1.8	1.55	FBgn0030544	CG13403	None
154906_at	0.00984124	1.2	1.9	1.55	FBgn0031739	CG14005	None
152598_at	0.00605653	1.3	1.7	1.5	FBgn0034335	GstE1	Glutathione transferase
148339_at	0.0123503	1.5	1.5	1.5	FBgn0035788	CG8541	Pupal cuticle protein C1; structural constituent of chitin-based cuticle
142444_at	0.0140511	1.4	1.6	1.5	FBgn0029980	CG10778	Decaprenyl diphosphate synthase-like; Di-trans-poly-cis-decaprenylcistransferase-like
143005_at	0.0172367	1.1	1.8	1.45	FBgn0025628	CG4199	2 iron, 2 sulfur cluster binding; flavin adenine dinucleotide binding; oxidoreductase activity
141307_at	0.019511	1.4	1.5	1.45	FBgn0034225	veil	5'-nucleotidase activity
150712_at	0.0201152	1	1.9	1.45	FBgn0039486	CG6074	Carbonate dehydratase-like enzymel; zinc ion binding
147195_at	0.046539	1.7	1.2	1.45	FBgn0033926	Arc1	Nucleic acid binding; zinc ion binding
151960_at	0.00714514	1	1.8	1.4	FBgn0010246	Myo61F	Actin binding; ATP binding; ATPase activity, coupled; motor activity
141397_at	0.0146719	1.1	1.7	1.4	FBgn0033725	Cpr49Ac	Cuticle protein / structural protein
143198_at	0.0194807	1.2	1.6	1.4	FBgn0001233	Hsp83	Heat shock protein 83 / heat shock protein 90
147516_at	0.040559	1.1	1.7	1.4	FBgn0034470	Obp56d	Antennal binding protein X-like; ligand binding or carrier; odorant binding
149304_at	0.0407682	1	1.8	1.4	FBgn0037289	CG2016	Haemolymph juvenile hormone binding
144614_at	0.0436939	1.4	1.4	1.4	FBgn0029898	CG14439	Permease-like / transporter
154184_at	0.0082062	1.1	1.6	1.35	FBgn0023129	aay	Phosphoserine phosphatase-like; calcium ion binding; magnesium ion binding
154641_at	0.0365817	1.3	1.4	1.35	FBgn0029546	CG3704	Purine nucleotide binding
142434_at	0.0461125	1.1	1.6	1.35	FBgn0035083	Tina-1	Butirosin biosynthesis
152368_at	0.00990828	1.3	1.3	1.3	FBgn0038465	Irc	Catalase activity; heme binding; peroxidase activity
151694_at	0.0213444	1.3	1.3	1.3	FBgn0035142	hipk	Beta-catenin binding; protein kinase activity; protein serine/threonine kinase activity; transcription factor binding
146882_at	0.0338704	1.1	1.4	1.25	FBgn0029092	ced-6	Protein binding
148420_at	0.044412	1.1	1.5	1.3	FBgn0035923	CG6511	None
151845_at	0.00401601	1.3	1.2	1.25	FBgn0034718	wdp	DNA binding
153839_at	0.00742876	1.2	1.3	1.25	FBgn0026629	sra	Protein binding
143605_at	0.0091662	1.2	1.3	1.25	FBgn0010381	Drs	Drosomycin / antifungal response protein
141796_at	0.0355962	1.2	1.3	1.25	FBgn0034271	CG4996	Vacuolar protein sorting-associated protein 54
153583_at	0.0391664	1.5	1	1.25	FBgn0001224	Hsp23	Heat shock protein 23
147150_at	0.010068	1.1	1.3	1.2	FBgn0033833	AttC	Attacin A-like / defense/immunity protein
152755_at	0.0172153	1.1	1.3	1.2	FBgn0033269	Lpin	Phosphatidate phosphatase activity; transcription coactivator activity
152052_at	0.0331516	1.1	1.3	1.2	FBgn0027581	CG6191	Cyclin-dependent protein serine/threonine kinase regulator activity
149482_at	0.00574567	1	1.4	1.2	FBgn0037568	Sgt1	Ligand binding or carrier; chaperone binding; protein binding, bridging
144017_at	0.00996505	1.2	1.2	1.2	FBgn0024352	Hop	Hsp70/Hsp90 organizing protein homolog; heat shock chaperonin-binding
143410_at	0.0149686	1.2	1.2	1.2	FBgn0003996	w	Eye pigment precursor transporter
149376_at	0.0396399	1.4	1	1.2	FBgn0037410	Osi2	None
147444_at	0.0449894	1.2	1.2	1.2	FBgn0034356	CG10924	Phosphoenolpyruvate carboxylase (GTP)
151732_at	0.000432668	1.1	1.2	1.15	FBgn0028394	CG17834	None
141522_at	0.0120524	1.1	1.2	1.15	FBgn0033311	rgr	Metal ion binding; nucleic acid binding; sequence-specific DNA binding transcription factor activity
151822_at	0.0157251	1	1.3	1.15	FBgn0014018	Rel	Specific RNA polymerase II transcription factor
144709_at	0.0172759	1.2	1.1	1.15	FBgn0030056	CG11284	Carbonate dehydratase-like
142975_at	0.0444686	1.2	1.1	1.15	FBgn0011673	Myo31DF	Myosin I / actin binding
141691_at	0.00783806	1	1.2	1.1	FBgn0003495	spz	Toll receptor ligand; growth factor activity; protein homodimerization activity
151802_at	0.0130516	1.2	1	1.1	FBgn0000055	Adh	Short-chain dehydrogenases/reductases
153761_at	0.0202524	1.2	1	1.1	FBgn0039241	CG11089	IMP cyclohydrolase activity; phosphoribosylaminoimidazolecarboxamide formyltransferase activity
151519_at	0.0390517	1.2	1	1.1	FBgn0259481	Mob2	protein binding; protein kinase binding
152173_at	0.00936243	1.1	1	1.05	FBgn0010406	RNaseX25	Ribonuclease X25 / ribonuclease-like / ribonuclease
147547_at	0.0224808	1.1	1	1.05	FBgn0034512	CG18067	None
144562_at	0.0447727	1.1	1	1.05	FBgn0029825	CG12728	XLF/Cernunnos
150044_at	0.0455916	1	1.1	1.05	FBgn0038470	CG18213	Zinc finger, MYND-type
142661_at	0.00915101	1	1	1	FBgn0027516	Vha100-2	Proton-transporting ATPase activity
152411_at	0.0406198	1	1	1	FBgn0037439	CG10286	Armadillo-like helical
144218_at	0.0472055	1	1	1	FBgn0028494	CG6424	None
142700_at	0.0193663	-1	-1.2	-1.1	FBgn0037732	eca	Transporter activity
145083_at	0.0201358	-1	-1.5	-1.25	FBgn0030587	CG9522	Choline dehydrogenase activity; flavin adenine dinucleotide binding; oxidoreductase activity
146262_at	0.0420317	-1.2	-1.5	-1.35	FBgn0032387	CG16965	Alpha,alpha-trehalase activity
147171_at	0.0031333	-1.4	-1.5	-1.45	FBgn0033873	CG6337	Endopeptidase
142933_at	0.0157335	-1.8	-1.1	-1.45	FBgn0034661	CG4386	Serine protease / endopeptidase
150233_at	0.0303779	-1.1	-1.8	-1.45	FBgn0038756	CG4783	None
147514_at	0.0397177	-1.5	-1.5	-1.5	FBgn0034468	Obp56a	Odorant binding
151287_at	0.0469081	-1.5	-1.5	-1.5	FBgn0040813	Nplp2	Neuropeptide hormone activity

## Sheet: 1.6_BF
Biological Function
Term	Count	Genes	PValue	Benjamini
GO:0006952~defense response	12	Thor, CecA1, Myd88, LysX, CecA2, GNBP-like3, IM23, IM10, IM4, AttB, Dro2/Dro3, IM1, IM2	1.1e-08	4.8e-06
GO:0009408~response to heat	8	CG7130, Hsf, Hsp26, Hsp70Bbb, Hsp67Bc, DnaJ-1, Hsp67Bb, Hsp70Bc, Hsp68, Hsp22	2.4e-07	5.5e-05
GO:0009266~response to temperature stimulus	8	CG7130, Hsf, Hsp26, Hsp70Bbb, Hsp67Bc, DnaJ-1, Hsp67Bb, Hsp70Bc, Hsp68, Hsp22	4e-07	6e-05
GO:0009617~response to bacterium	8	Thor, CecA1, LysX, CecA2, IM23, GNBP-like3, pirk, IM10, AttB	7.5e-07	8.5e-05
GO:0006955~immune response	10	Thor, CecA1, LysX, Myd88, CecA2, IM23, IM10, IM4, AttB, IM2, IM1	1.2e-06	0.00011
GO:0045087~innate immune response	8	CecA1, Myd88, CecA2, IM23, IM10, IM4, AttB, IM2, IM1	2e-06	0.00015
GO:0042742~defense response to bacterium	7	Thor, CecA1, LysX, CecA2, IM23, GNBP-like3, IM10, AttB	5.1e-06	0.00033
GO:0019730~antimicrobial humoral response	7	Thor, CecA1, LysX, Myd88, CecA2, IM23, IM10, AttB	5.6e-06	0.00032
GO:0008219~cell death	9	CecA1, stv, Eig71Ed, LysX, RnrL, CecA2, br, Obp99d, Eig71Ej, Eig71Ef	8.9e-06	0.00045
GO:0016265~death	9	CecA1, stv, Eig71Ed, LysX, RnrL, CecA2, br, Obp99d, Eig71Ej, Eig71Ef	9.3e-06	0.00042
GO:0006959~humoral immune response	7	Thor, CecA1, LysX, Myd88, CecA2, IM23, IM10, AttB	1.5e-05	0.00062
GO:0019731~antibacterial humoral response	5	Thor, CecA1, CecA2, IM23, IM10, AttB	2.6e-05	0.00097
GO:0035272~exocrine system development	8	CecA1, Eig71Ed, h, CecA2, br, htl, Obp99d, Eig71Ej, Eig71Ef	3e-05	0.001
GO:0007431~salivary gland development	8	CecA1, Eig71Ed, h, CecA2, br, htl, Obp99d, Eig71Ej, Eig71Ef	3e-05	0.001
GO:0012501~programmed cell death	8	CecA1, stv, Eig71Ed, RnrL, CecA2, br, Obp99d, Eig71Ej, Eig71Ef	5.6e-05	0.0018
GO:0035070~salivary gland histolysis	6	CecA1, Eig71Ed, CecA2, br, Obp99d, Eig71Ej, Eig71Ef	7.6e-05	0.0023
GO:0048102~autophagic cell death	6	CecA1, Eig71Ed, CecA2, br, Obp99d, Eig71Ej, Eig71Ef	7.6e-05	0.0023
GO:0035071~salivary gland cell autophagic cell death	6	CecA1, Eig71Ed, CecA2, br, Obp99d, Eig71Ej, Eig71Ef	7.6e-05	0.0023
GO:0048732~gland development	8	CecA1, Eig71Ed, h, CecA2, br, htl, Obp99d, Eig71Ej, Eig71Ef	8.3e-05	0.0024
GO:0016271~tissue death	6	CecA1, Eig71Ed, CecA2, br, Obp99d, Eig71Ej, Eig71Ef	8.7e-05	0.0023
GO:0007559~histolysis	6	CecA1, Eig71Ed, CecA2, br, Obp99d, Eig71Ej, Eig71Ef	8.7e-05	0.0023
GO:0022612~gland morphogenesis	7	CecA1, Eig71Ed, h, CecA2, br, Obp99d, Eig71Ej, Eig71Ef	9.1e-05	0.0023
GO:0007435~salivary gland morphogenesis	7	CecA1, Eig71Ed, h, CecA2, br, Obp99d, Eig71Ej, Eig71Ef	9.1e-05	0.0023
GO:0070482~response to oxygen levels	4	Hsp70Bbb, h, Hph, Hsp70Bc	0.00024	0.0057
GO:0001666~response to hypoxia	4	Hsp70Bbb, h, Hph, Hsp70Bc	0.00024	0.0057
GO:0009628~response to abiotic stimulus	8	CG7130, Hsf, Hsp26, Hsp70Bbb, Hsp67Bc, DnaJ-1, Hsp67Bb, Hsp70Bc, Hsp68, Hsp22	0.00045	0.01
GO:0050832~defense response to fungus	3	Dro2/Dro3, CecA1, Myd88, CecA2	0.012	0.24
GO:0009620~response to fungus	3	Dro2/Dro3, CecA1, Myd88, CecA2	0.014	0.26
GO:0050829~defense response to Gram-negative bacterium	3	CecA1, CecA2, GNBP-like3, AttB	0.016	0.28
GO:0008063~Toll signaling pathway	3	Myd88, IM23, IM10	0.016	0.28
GO:0009791~post-embryonic development	8	CecA1, Eig71Ed, CecA2, br, Cks30A, htl, Obp99d, Eig71Ej, Eig71Ef	0.022	0.34
GO:0048707~instar larval or pupal morphogenesis	7	CecA1, Eig71Ed, CecA2, br, Cks30A, Obp99d, Eig71Ej, Eig71Ef	0.025	0.37
GO:0009886~post-embryonic morphogenesis	7	CecA1, Eig71Ed, CecA2, br, Cks30A, Obp99d, Eig71Ej, Eig71Ef	0.027	0.38
GO:0007552~metamorphosis	7	CecA1, Eig71Ed, CecA2, br, Cks30A, Obp99d, Eig71Ej, Eig71Ef	0.03	0.4
GO:0035080~heat shock-mediated polytene chromosome puffing	2	Hsp70Bbb, Hsp70Bc	0.032	0.41
GO:0035079~polytene chromosome puffing	2	Hsp70Bbb, Hsp70Bc	0.032	0.41
GO:0034605~cellular response to heat	2	Hsp70Bbb, Hsp70Bc	0.039	0.46
GO:0006189~'de novo' IMP biosynthetic process	2	ade2, Prat2	0.039	0.46
GO:0009608~response to symbiont	2	br, pirk	0.045	0.5
GO:0006188~IMP biosynthetic process	2	ade2, Prat2	0.045	0.5
GO:0046040~IMP metabolic process	2	ade2, Prat2	0.045	0.5
GO:0009608~neuron fate commitment	3	br, h, nerfin-1	0.049	0.52

## Sheet: 1.6_CC
Cellular Components
Term	Count	Genes	PValue	Benjamini
GO:0005576~extracellular region	11	CG10140	0.00013	0.0044
GO:0005615~extracellular space	5	CecA1	0.00077	0.013
GO:0044421~extracellular region part	5	CecA1	0.0072	0.076

## Sheet: 1.6_MF
Molecular Function
Term	Count	PValue	Benjamini
GO:0005214~structural constituent of chitin-based cuticle	4	0.024	0.95
GO:0042302~structural constituent of cuticle	4	0.03	0.85
GO:0008011~structural constituent of pupal chitin-based cuticle	2	0.039	0.81

## Sheet: 1.6_PW
Pathway
Term	Count	Genes	PValue	Benjamini
dme04144:Endocytosis	4	Hsp70Bbb	0.035	0.54

## Sheet: 1.6_PubMed
PubMed Data
PubMed ID (PMID)	Count	PValue	Benjamini	Genes
16990270	16	1.32348e-18	2.15859e-15	Eig71Ek, LysX, CG4151, CG42807, IM10, Ag5r, AttB, Eig71Ej, Eig71Eb, IM3, 143489_AT, Eig71Ed, Eig71Eg, IM1, Hsp68, Eig71Eb
16264191	12	5.61012e-14	4.5722e-11	Eig71Ek, 143489_AT, ImpL2, Eig71Ed, ImpL3, br, Pcp, Edg91, Eig71Eg, Eig71Ej, Eig71Eb, Eig71Eb
12548287	12	3.25769e-13	1.77094e-10	Eig71Ek, 143489_AT, ImpL2, Eig71Ed, ImpL3, br, Pcp, Edg91, Eig71Eg, Eig71Ej, Eig71Eb, Eig71Eb
8954742	8	1.5325e-12	6.24898e-10	Eig71Ek, 143489_AT, Eig71Ed, br, Eig71Eg, Eig71Ej, Eig71Eb, Eig71Eb
8568884	7	6.01119e-11	1.96085e-08	Eig71Ek, 143489_AT, Eig71Ed, Eig71Eg, Eig71Ej, Eig71Eb, Eig71Eb
10591654	10	2.44206e-10	6.63832e-08	Hsp70Bbb, 143489_AT, ImpL2, Eig71Ed, ImpL3, Hsp67Bb, Eig71Eg, Hsp70Bc, Eig71Eb, Eig71Eb, Hsp22
8253272	9	9.02854e-10	2.10365e-07	143489_AT, ImpL2, Eig71Ed, ImpL3, br, Pcp, Eig71Eg, Eig71Eb, Eig71Eb
11703937	8	1.6419e-09	3.34743e-07	Eig71Ek, 143489_AT, Eig71Ed, br, Eig71Eg, Eig71Ej, Eig71Eb, Eig71Eb
12032070	12	7.95836e-09	1.44223e-06	Thor, CecA1, CecA2, ple, GNBP-like3, IM23, CG15065, IM4, AttB, CG30080, CG16713, IM1, IM2
6814763	6	8.5689e-09	1.39759e-06	Hsp26, Hsp70Bbb, Hsp67Bc, Hsp67Bb, Hsp70Bc, Hsp68, Hsp22
3125608	6	8.5689e-09	1.39759e-06	Hsp26, Hsp70Bbb, Hsp67Bc, Hsp67Bb, Hsp70Bc, Hsp68, Hsp22
6807638	6	8.5689e-09	1.39759e-06	Hsp26, Hsp70Bbb, Hsp67Bc, Hsp67Bb, Hsp70Bc, Hsp68, Hsp22
4209479	6	8.5689e-09	1.39759e-06	Hsp26, Hsp70Bbb, Hsp67Bc, Hsp67Bb, Hsp70Bc, Hsp68, Hsp22
6785759	6	8.5689e-09	1.39759e-06	Hsp26, Hsp70Bbb, Hsp67Bc, Hsp67Bb, Hsp70Bc, Hsp68, Hsp22
1936956	6	8.5689e-09	1.39759e-06	143489_AT, Eig71Ed, br, Eig71Eg, Eig71Eb,
6274724	6	8.5689e-09	1.39759e-06	Hsp26, Hsp70Bbb, Hsp67Bc, Hsp67Bb, Hsp70Bc, Hsp68, Hsp22
403287	6	8.5689e-09	1.39759e-06	Hsp26, Hsp70Bbb, Hsp67Bc, Hsp67Bb, Hsp70Bc, Hsp68, Hsp22
6325944	6	1.46042e-08	2.1654e-06	Hsp26, Hsp70Bbb, Hsp67Bc, Hsp67Bb, Hsp70Bc, Hsp68, Hsp22
8781184	6	1.46042e-08	2.1654e-06	Hsf, Hsp26, Hsp70Bbb, Hsp67Bb, Hsp70Bc, Hsp68, Hsp22
15347681	6	1.46042e-08	2.1654e-06	Thor, Hsp26, Hsp70Bbb, Hsp67Bb, Hsp70Bc, Hsp68, Hsp22
5489366	6	1.46042e-08	2.1654e-06	Hsp26, Hsp70Bbb, Hsp67Bc, Hsp67Bb, Hsp70Bc, Hsp68, Hsp22
1631956	7	1.62124e-08	2.20353e-06	Hsp26, 143489_AT, Eig71Ed, br, Eig71Eg, Eig71Eb, 143490_AT
8486075	6	2.35939e-08	2.96012e-06	Hsp26, Hsp70Bbb, Hsp67Bc, Hsp67Bb, Hsp70Bc, Hsp68, Hsp22
16949886	7	2.74047e-08	3.19265e-06	147432_AT, IM23, CG16836, IM10, CG15065, IM2, IM1
8582609	6	3.64884e-08	3.96749e-06	143489_AT, Eig71Ed, br, Eig71Eg, Eig71Eb, 143490_AT
11606746	11	4.59959e-08	4.6887e-06	CecA1, CG30080, CecA2, ple, IM23, GNBP-like3, CG16836, CG15065, AttB, CG16713, IM2, IM1
9736738	6	7.86887e-08	7.54946e-06	CecA1, CecA2, IM23, IM10, IM4, IM2, IM1
7789271	7	8.50807e-08	7.70922e-06	143489_AT, ImpL2, Eig71Ed, ImpL3, Eig71Eg, Eig71Eb, 143490_AT
3090270	5	9.37701e-08	8.04939e-06	143489_AT, Eig71Ed, Eig71Eg, Eig71Eb, 143490_AT
3011568	5	9.37701e-08	8.04939e-06	143489_AT, Eig71Ed, Eig71Eg, Eig71Eb, 143490_AT
3243430	5	3.33778e-07	2.72192e-05	Hsp26, Hsp70Bbb, Hsp67Bb, Hsp70Bc, Hsp68, Hsp22
110462	5	3.33778e-07	2.72192e-05	Hsp26, Hsp70Bbb, Hsp67Bb, Hsp70Bc, Hsp68, Hsp22
1639169	5	3.33778e-07	2.72192e-05	Hsp26, Hsp70Bbb, Hsp67Bb, Hsp70Bc, Hsp68, Hsp22
8482008	5	3.33778e-07	2.72192e-05	Hsp26, Hsp70Bbb, Hsp67Bb, Hsp70Bc, Hsp68, Hsp22
11780633	5	3.49546e-06	0.000271444	Hsp26, Hsp70Bbb, Hsp67Bb, Hsp70Bc, Hsp68, Hsp22
11157756	4	3.78674e-06	0.000280696	Hsf, Hsp26, Hsp70Bbb, DnaJ-1
7708762	4	7.53307e-06	0.000534052	Hsp70Bbb, Hsp67Bb, Hsp70Bc, Hsp68, Hsp22
12478293	5	7.70444e-06	0.000523446	147432_AT, IM23, CG16836, IM2, IM1
15136717	5	7.70444e-06	0.000523446	Hsp70Bbb, DnaJ-1, Hsp67Bb, AttB, Hsp70Bc, Hsp22
17227774	7	8.53378e-06	0.000556591	Thor, CecA1, CG13905, CecA2, GNBP-like3, CG16836, CG17738, CG16713
7635158	4	1.31125e-05	0.000822227	Hsp70Bbb, Hsp67Bb, Hsp70Bc, Hsp68, Hsp22
10049568	4	1.31125e-05	0.000822227	Hsp26, Hsp70Bbb, Hsp67Bb, Hsp70Bc, Hsp22
1427063	4	1.31125e-05	0.000822227	Hsp26, Hsp70Bbb, Hsp67Bb, Hsp68, Hsp22
9378751	4	1.31125e-05	0.000822227	Hsf, Hsp70Bbb, Hsp67Bb, Hsp70Bc, Hsp22
8497261	4	1.31125e-05	0.000822227	Hsp26, Hsp70Bbb, Hsp67Bb, Hsp70Bc, Hsp22
2115004	4	1.31125e-05	0.000822227	Hsp26, Hsp70Bbb, Hsp67Bb, Hsp70Bc, Hsp22
11035778	7	1.65955e-05	0.001002	Hsp26, Hsp70Bbb, Hsp67Bc, ImpL3, DnaJ-1, Hsp67Bb, ref(2)P, Hsp22
9248044	4	2.08682e-05	0.00121485	Hsp26, Hsp70Bbb, Hsp67Bb, Hsp70Bc, Hsp22
8428612	4	2.08682e-05	0.00121485	Hsp26, Hsp70Bbb, Hsp67Bb, Hsp70Bc, Hsp22
8532521	4	2.08682e-05	0.00121485	Hsf, Hsp26, Hsp70Bbb, Hsp70Bc
9171358	4	2.08682e-05	0.00121485	Hsf, Hsp26, Hsp70Bbb, Hsp70Bc
12972606	4	3.11354e-05	0.00174959	Hsf, Hsp26, Hsp70Bbb, Hsp70Bc
7479794	4	3.11354e-05	0.00174959	Hsp26, Hsp70Bbb, Hsp67Bb, Hsp70Bc, Hsp22
8107823	4	3.11354e-05	0.00174959	Hsp26, Hsp70Bbb, Hsp67Bb, Hsp70Bc, Hsp22
15331597	4	4.4242e-05	0.00240245	Hsp26, Hsp70Bbb, Hsp67Bb, Hsp70Bc, Hsp22
14731394	4	4.4242e-05	0.00240245	Hsf, Hsp26, Hsp70Bbb, Hsp70Bc
11040217	4	4.4242e-05	0.00240245	Hsf, Hsp26, Hsp70Bbb, Hsp70Bc
1908463	4	6.05087e-05	0.00317857	Hsp26, Hsp70Bbb, Hsp67Bb, Hsp70Bc, Hsp22
16291998	4	8.02485e-05	0.00408197	CecA1, CecA2, IM10, IM4, AttB
2117013	4	8.02485e-05	0.00408197	Hsp26, Hsp70Bbb, Hsp67Bb, Hsp70Bc, Hsp22
2193290	4	8.02485e-05	0.00408197	Hsf, Hsp26, Hsp70Bbb, Hsp70Bc
12431377	7	9.68019e-05	0.00477316	CecA1, CecA2, CG16836, IM10, IM4, AttB, IM2, IM1
11733057	7	0.000102247	0.0048931	CecA1, 147432_AT, LysX, CecA2, ple, GNBP-like3, AttB, IM1
7504178	4	0.000103767	0.00482414	Hsp26, Hsp70Bbb, br, Hsp70Bc
9601980	4	0.000131365	0.00593426	Hsp26, Hsp70Bbb, Hsp67Bb, Hsp68, Hsp22
10384299	4	0.000163332	0.00717458	Hsf, Hsp26, Hsp70Bbb, Hsp70Bc
14560008	4	0.000163332	0.00717458	Hsf, Hsp26, Hsp70Bbb, Hsp70Bc
15896742	5	0.000183997	0.00786698	Hsf, Hsp26, Hsp70Bbb, AttB, Hsp70Bc
14730313	4	0.000241511	0.0100505	Hsf, Hsp70Bbb, Hsp70Bc, Hsp68
12095613	5	0.000246206	0.00999003	143489_AT, Eig71Ed, Eig71Eg, Eig71Eb, 143490_AT
12490954	4	0.000288272	0.0114037	Hsf, Hsp26, Hsp70Bbb, Hsp70Bc
8226916	3	0.000316342	0.0122114	Hsp26, Hsp70Bbb, Hsp70Bc
7818899	3	0.000316342	0.0122114	Hsf, Hsp70Bbb, Hsp70Bc
8900183	3	0.000316342	0.0122114	Hsf, Hsp70Bbb, Hsp70Bc
2018972	3	0.000316342	0.0122114	Hsf, Hsp70Bbb, Hsp70Bc
8943221	3	0.000316342	0.0122114	Hsp26, Hsp70Bbb, Hsp70Bc
12424525	5	0.000413832	0.0155774	Hsp26, Hsp70Bbb, Hsp67Bb, Hsp70Bc, Hsp68, Hsp22
12756231	3	0.000524712	0.0192672	Hsf, Hsp70Bbb, Hsp70Bc
119669	3	0.000524712	0.0192672	Hsp26, h, Hsp67Bb ,Hsp22
2126365	3	0.000524712	0.0192672	Hsp26, br, Hsp67Bb, Hsp22
9878427	3	0.000524712	0.0192672	Hsp26, Hsp70Bbb, Hsp70Bc
117907	3	0.000524712	0.0192672	Hsp70Bbb, Hsp70Bc, Hsp68
8166669	3	0.000524712	0.0192672	Hsp26, Hsp70Bbb, Hsp70Bc
8274141	3	0.000524712	0.0192672	Hsp26, Hsp70Bbb, Hsp70Bc
7744251	3	0.000524712	0.0192672	Hsp26, Hsp70Bbb, Hsp70Bc
11862451	5	0.000563007	0.0202047	Hsp26, Hsp70Bbb, Hsp67Bb, Hsp70Bc, Hsp68, Hsp22
8186467	3	0.000783301	0.0274016	Hsp26, Hsp70Bbb, Hsp67Bb, Hsp22
1903835	3	0.000783301	0.0274016	Hsp26, Hsp67Bc, Hsp67Bb, Hsp22
2519613	3	0.000783301	0.0274016	Hsp70Bbb, Hsp70Bc, Hsp68
2517261	3	0.000783301	0.0274016	Hsp26, Hsp67Bc, Hsp67Bb, Hsp22
9118000	3	0.000783301	0.0274016	Hsf, Hsp70Bbb, Hsp70Bc
7928386	3	0.000783301	0.0274016	Hsp26, Hsp70Bbb, Hsp67Bb, Hsp22
9806932	3	0.000783301	0.0274016	Hsf, Hsp70Bbb, Hsp70Bc
2454316	3	0.000783301	0.0274016	Hsp26, Hsp67Bc, Hsp67Bb, Hsp22
15629721	3	0.000783301	0.0274016	Hsf, Hsp70Bbb, Hsp70Bc
3933974	3	0.000783301	0.0274016	Hsp26, Hsp67Bc, Hsp67Bb, Hsp22
16086017	4	0.000880216	0.0300966	CecA1, CecA2, CG16836, AttB, IM2
12417656	9	0.00102027	0.0340908	Thor, Dro2/Dro3, LysX, ple, Tobi, Hsp67Bb, Ag5r, CG15065, CG16713, Hsp22
8015613	3	0.00109138	0.0356944	Hsp26, Hsp70Bbb, Hsp70Bc
8061051	3	0.00109138	0.0356944	Hsp70Bbb, Hsp70Bc, Hsp68
12771122	3	0.00109138	0.0356944	Hsf, Hsp70Bbb, Hsp70Bc
3123699	3	0.00109138	0.0356944	Hsp26, Hsp67Bc, Hsp67Bb, Hsp22
11441029	3	0.00109138	0.0356944	Hsp70Bbb, Hsp70Bc, Hsp68
12593804	5	0.00123549	0.0395243	CecA1, Eig71Ed, CecA2, Obp99d, Eig71Ej, Eig71Ef
12470891	4	0.00134559	0.0421474	Hsp26, Hsp70Bbb, Hsp67Bb, Hsp70Bc, Hsp22
1457465	4	0.00134559	0.0421474	Hsp26, Hsp70Bbb, h, Hsp70Bc
9114033	3	0.00144821	0.044439	Eig71Ea, br, Eig71Eg
15112229	3	0.00144821	0.044439	Hsp70Bbb, DnaJ-1, Hsp70Bc
7935376	3	0.00185309	0.0554807	Hsf, Hsp70Bbb, Hsp70Bc
15380072	3	0.00185309	0.0554807	Hsp70Bbb, h, Hsp70Bc
7563071	3	0.00185309	0.0554807	Hsp26, Hsp70Bbb, Hsp70Bc
8367444	3	0.00185309	0.0554807	Hsp26, Hsp70Bbb, Hsp70Bc
8514184	3	0.00185309	0.0554807	Hsp70Bbb, Hsp70Bc, Hsp68
16642034	3	0.0023053	0.0673349	Hsp70Bbb, DnaJ-1, Hsp70Bc
16929308	3	0.0023053	0.0673349	Hsf, Hsp70Bbb, Hsp70Bc
11823645	3	0.0023053	0.0673349	Hsp70Bbb, ple, Hsp70Bc
16260610	3	0.0023053	0.0673349	Hsp26, Hsp70Bbb, Hsp70Bc
14698615	4	0.00248131	0.0710252	Hsp26, Hsp70Bbb, br, Hsp70Bc
10801889	3	0.00280415	0.0785304	Hsp26, Hsp70Bbb, Hsp70Bc
9492263	3	0.00280415	0.0785304	Hsp26, Hsp70Bbb, Hsp70Bc
11901118	3	0.00334893	0.0915243	Hsp26, Hsp67Bc, Hsp67Bb, Hsp22
11409894	3	0.00334893	0.0915243	CecA1, Hsp70Bbb, CecA2, Hsp70Bc
10940549	4	0.00357032	0.0956867	Hsf, Hsp26, Hsp70Bbb, Hsp70Bc
2127884	3	0.00393896	0.103363	Hsp26, br, Hsp67Bb, Hsp22
10712907	3	0.00393896	0.103363	Hsp70Bbb, br, Hsp70Bc
15308776	3	0.00393896	0.103363	Hsp26, Hsp70Bbb, Hsp70Bc
7780729	3	0.00597378	0.150302	Hsp26, Hsp70Bbb, Hsp70Bc
12015603	3	0.00597378	0.150302	Hsp70Bbb, DnaJ-1, Hsp70Bc
15324670	6	0.00610688	0.151075	CecA1, CecA2, GNBP-like3, Tobi, AttB, IM2, IM1
15199954	4	0.00687446	0.165954	CecA1, Myd88, CecA2, ref(2)P, AttB
10731132	104	0.0069645	0.16551	Hsp26, pall, CG9747, Pcp, CG33254, PCB, AttB, Mtap, Eig71Eb, CG11652, Cpr65Ec, CG16836, Tret1-1, CG13117, CG30371, IM2, CG4500, CecA1, ImpL3, IM23, pirk, Eig71Ej, CG15199, CG33054, 143489_AT, CG9021, Prat2, CG10512, CG17738, CG14565, Tobi, CG16713, CG13926, IM10, CG10570, CG10910, Hsf, CG7130, IM3, Eig71Ed, Hsp67Bc, RnrL, Edg91, CG13075, IM1, 143490_AT, CG10140, mei-38, LysX, DnaJ-1, CecA2, ple, …
12537572	104	0.00752337	0.175067	Hsp26, pall, CG9747, Pcp, CG33254, PCB, AttB, Mtap, Eig71Eb, CG11652, Cpr65Ec, CG16836, Tret1-1, CG13117, CG30371, IM2, CG4500, CecA1, ImpL3, IM23, pirk, Eig71Ej, CG15199, CG33054, 143489_AT, CG9021, CG14598Prat2, CG10512, CG17738, CG14565, Tobi, CG16713, CG13926, IM10, CG10570, CG10910, Hsf, CG7130, IM3, Eig71Ed, Hsp67Bc, RnrL, Edg91, CG13075, IM1, 143490_AT, CG10140, mei-38, LysX, DnaJ-1, CecA2…
9521911	3	0.00754431	0.173059	Eig71Ea, br, Eig71Eg
15654097	5	0.00764559	0.172764	Eig71Ek, Hsp26, Eig71Ed, LysX, CG4151
7841458	5	0.00764559	0.172764	CecA1, Hsp67Bc, h, CecA2, Hsp67Bb, ref(2)P, Hsp22
14602076	6	0.00786909	0.174955	Hsp26, Hsp67Bc, Prat2, Hsp67Bb, CG10570, Hsp68, Hsp22
12486704	3	0.00839181	0.183011	Hsp70Bbb, DnaJ-1, Hsp70Bc
11139278	3	0.00839181	0.183011	143489_AT, br, Eig71Eb
12136017	4	0.00881951	0.188927	Hsp26, ImpL2, br, Hsp67Bb, Hsp22
16330756	3	0.0111757	0.230381	Hsf, Hsp70Bbb, Hsp70Bc
8608939	3	0.0111757	0.230381	Hsp26, Hsp70Bbb, Hsp70Bc
11283698	4	0.012034	0.242794	Thor, CecA1, Myd88, CecA2, AttB
16357214	3	0.0132265	0.260378	Hsp70Bbb, Hsp68, IM1
9321643	3	0.0143086	0.2753	Hsp26, Hsp70Bbb, Hsp70Bc
15297616	3	0.0215569	0.381415	Hsf, Hsp26, AttB
11006287	2	0.0218351	0.38128	Hsp70Bbb, Hsp70Bc
7619475	2	0.0218351	0.38128	Hsf, Hsp26
6263741	2	0.0218351	0.38128	Hsp70Bbb, Hsp70Bc
11209780	2	0.0218351	0.38128	Hsp70Bbb, Hsp70Bc
117906	2	0.0218351	0.38128	Hsp70Bbb, Hsp70Bc
11741907	2	0.0218351	0.38128	Hsp70Bbb, Hsp70Bc
6089207	2	0.0218351	0.38128	Hsp70Bbb, Hsp70Bc
6421488	2	0.0218351	0.38128	Hsp70Bbb, Hsp70Bc
4053186	2	0.0218351	0.38128	Hsp70Bbb, Hsp70Bc
113104	2	0.0218351	0.38128	Hsp70Bbb, Hsp70Bc
11598268	2	0.0218351	0.38128	ImpL3, Hph
6252541	2	0.0218351	0.38128	Hsp70Bbb, Hsp70Bc
1970818	2	0.0218351	0.38128	Hsp70Bbb, Hsp70Bc
6791161	2	0.0218351	0.38128	Hsp26, Hsp70Bc
7630725	2	0.0218351	0.38128	Hsf, Hsp26
1902836	2	0.0218351	0.38128	Hsp70Bbb, Hsp70Bc
2590940	2	0.0218351	0.38128	Hsp70Bbb, Hsp70Bc
9246784	2	0.0218351	0.38128	Hsp70Bbb, Hsp70Bc
6349754	2	0.0218351	0.38128	Hsp70Bbb, Hsp70Bc
2326163	2	0.0218351	0.38128	Hsp70Bbb, Hsp70Bc
6255167	2	0.0218351	0.38128	Hsp70Bbb, Hsp70Bc
6815647	2	0.0218351	0.38128	Hsp70Bbb, Hsp70Bc
10198435	2	0.0218351	0.38128	Hsp70Bbb, Hsp70Bc
10691734	2	0.0218351	0.38128	Hsp70Bbb, Hsp70Bc
6322174	2	0.0218351	0.38128	Hsp70Bbb, Hsp70Bc
2128625	2	0.0218351	0.38128	Hsp70Bbb, Hsp70Bc
1585452	2	0.0218351	0.38128	Hsp70Bbb, Hsp70Bc
11965431	2	0.0218351	0.38128	Hsp70Bbb, Hsp70Bc
10372370	2	0.0218351	0.38128	Hsp70Bbb, Hsp70Bc
99246	2	0.0218351	0.38128	Hsp70Bbb, Hsp70Bc
8098532	2	0.0218351	0.38128	Hsp70Bbb, Hsp70Bc
3146692	2	0.0218351	0.38128	Hsp70Bbb, Hsp70Bc
7737124	2	0.0218351	0.38128	Hsf, Hsp26
11513293	2	0.0218351	0.38128	Hsp70Bbb, Hsp70Bc
10220380	2	0.0218351	0.38128	Hsp70Bbb, Hsp70Bc
6808144	2	0.0218351	0.38128	Hsp70Bbb, Hsp70Bc
16054079	3	0.0256413	0.427335	Pdk, Tobi, CG5966
15199956	3	0.0270673	0.440794	CecA1, Myd88, CecA2, AttB
17588928	4	0.0275983	0.443005	CecA1, LysX, Myd88, CecA2, AttB
2111451	2	0.0290081	0.455423	Hsp70Bbb, Hsp70Bc
6262735	2	0.0290081	0.455423	Hsp26, Hsp67Bb, Hsp22
1427079	2	0.0290081	0.455423	Hsp26, Hsp70Bbb
8635480	2	0.0290081	0.455423	Hsp26, Hsp67Bb, Hsp22
12770182	2	0.0290081	0.455423	Hsp70Bbb, Hsp70Bc
2409289	2	0.0290081	0.455423	Hsp26, Hsp67Bb, Hsp22
8379003	2	0.0290081	0.455423	Hsp70Bbb, Hsp70Bc
11854371	2	0.0290081	0.455423	Hsp70Bbb, Hsp70Bc
6253919	2	0.0290081	0.455423	Hsp26, Hsp67Bb, Hsp22
3986904	2	0.0290081	0.455423	Hsp26, Hsp70Bc
9927172	2	0.0290081	0.455423	Hsp70Bbb, Hsp70Bc
6260377	2	0.0290081	0.455423	Hsp26, Hsp67Bb, Hsp22
10434305	2	0.0290081	0.455423	Hsp70Bbb, Hsp70Bc
12653479	2	0.0290081	0.455423	Hsp70Bbb, Hsp70Bc
9845064	2	0.0290081	0.455423	Hsp70Bbb, Hsp70Bc
8557043	2	0.0290081	0.455423	Eig71Eg, Eig71Ef
6254079	2	0.0290081	0.455423	Hsp26, Hsp67Bb, Hsp22
1601176	2	0.0290081	0.455423	Hsp26, Hsp67Bb, Hsp22
9592153	2	0.0290081	0.455423	Hsp70Bbb, Hsp70Bc
10590838	2	0.0290081	0.455423	Hsp70Bbb, Hsp70Bc
6285380	2	0.0290081	0.455423	Hsp26, Hsp67Bb, Hsp22
6430570	2	0.0290081	0.455423	Hsp70Bbb, Hsp70Bc
9693879	2	0.0290081	0.455423	Hsp70Bbb, Hsp70Bc
15209510	2	0.0290081	0.455423	Hsp70Bbb, Hsp70Bc
2005885	2	0.0290081	0.455423	Hsp26, Hsp67Bb, Hsp22
1841464	2	0.0290081	0.455423	Hsp70Bbb, Hsp70Bc
11398755	2	0.0290081	0.455423	Hsp70Bbb, Hsp70Bc
9878426	2	0.0290081	0.455423	Hsp70Bbb, Hsp70Bc
7551555	2	0.0290081	0.455423	Hsp70Bbb, Hsp70Bc
15252118	2	0.0290081	0.455423	Hsp70Bbb, Hsp70Bc
14744858	2	0.0290081	0.455423	CecA1, CecA2, AttB
12880651	2	0.0290081	0.455423	Hsp70Bbb, Hsp70Bc
12361573	2	0.0290081	0.455423	Hsp70Bbb, Hsp70Bc
12244694	2	0.0290081	0.455423	Hsp70Bbb, Hsp70Bc
16322507	2	0.0290081	0.455423	ade2, Prat2
6302284	2	0.0290081	0.455423	Hsp26, Hsp67Bb, Hsp22
12089432	2	0.0290081	0.455423	Hsp70Bbb, Hsp70Bc
11050330	3	0.0346573	0.512814	CecA1, Myd88, CecA2, AttB
12464428	2	0.0361289	0.52334	CecA1, CecA2, br
8885717	2	0.0361289	0.52334	Hsp70Bbb, Hsp70Bc
10341239	2	0.0361289	0.52334	Hsp70Bbb, Hsp70Bc
9642057	2	0.0361289	0.52334	Hsp70Bbb, Hsp70Bc
16204210	2	0.0361289	0.52334	Hsp70Bbb, Hsp70Bc
1383769	2	0.0361289	0.52334	Hsp70Bbb, Hsp70Bc
109841	2	0.0361289	0.52334	Hsp70Bbb, Hsp70Bc
2034656	2	0.0361289	0.52334	Hsp70Bbb, Hsp70Bc
2111792	2	0.0361289	0.52334	Hsp70Bbb, Hsp70Bc
9419341	2	0.0361289	0.52334	Hsp70Bbb, Hsp70Bc
10811906	2	0.0361289	0.52334	Thor, CecA1, CecA2
9117990	2	0.0361289	0.52334	Hsp26, Hsp67Bb, Hsp22
15579699	2	0.0361289	0.52334	Hsp70Bbb, Hsp70Bc
15032585	3	0.0429672	0.582525	CecA1, Myd88, CecA2, AttB
2119984	2	0.043198	0.580104	Hsp70Bbb, Hsp70Bc
8027064	2	0.043198	0.580104	Hsp70Bbb, Hsp70Bc
10827089	2	0.043198	0.580104	CecA1, CecA2, AttB
11925563	2	0.043198	0.580104	Hsp70Bbb, Hsp70Bc
3007512	2	0.043198	0.580104	ImpL2, ImpL3
10767526	2	0.043198	0.580104	CecA1, CecA2, AttB
12948442	2	0.043198	0.580104	Hsp70Bbb, Hsp70Bc
11295511	2	0.043198	0.580104	Hsp70Bbb, Hsp70Bc
11606776	2	0.043198	0.580104	Myd88, AttB
10896659	2	0.043198	0.580104	Hsp26, Hsp67Bb, Hsp22
9321392	2	0.043198	0.580104	CecA1, CecA2, AttB
11831665	2	0.043198	0.580104	Hsp70Bbb, Hsp70Bc
9951621	2	0.043198	0.580104	Hsp70Bbb, Hsp70Bc
11959833	2	0.043198	0.580104	br, Pcp
10397752	2	0.043198	0.580104	Hsp70Bbb, Hsp70Bc
15611125	2	0.043198	0.580104	Hsp70Bbb, Hsp70Bc
12543974	2	0.043198	0.580104	Hsp70Bbb, Hsp70Bc
6800878	2	0.043198	0.580104	Hsp70Bbb, Hsp70Bc
12777387	2	0.043198	0.580104	CecA1, CecA2, AttB
11078089	2	0.043198	0.580104	Hsp26, Hsp67Bb, Hsp22
16061818	3	0.0482732	0.617369	CecA1, CecA2, GNBP-like3, AttB
